# Supplementary material for: Can the home experience in luxury hotels promote pro-environmental behavior among guests?
Source: PLoS One. 2023 Dec 28;18(12):e0284981. doi: 10.1371/journal.pone.0284981 (PMC10754442; doi:10.1371/journal.pone.0284981)
Supplement: S1 Data — (XLS) [file pone.0284981.s001.xls]

## Sheet: data
The function of home 1	The function of home 2	The function of home 3	The function of home 4	The function of home 5	The function of home 6	The emotion of home 1	The emotion of home 2	The emotion of home 3	The emotion of home 4	The emotion of home 5	The emotion of home 6	The imagination of home 1	The imagination of home 2	The imagination of home 3	The imagination of home 4	The imagination of home 5	The imagination of home 6	PEB at home 1	PEB at home 2	PEB at home 3	PEB at home 4	PEB at home 5	PEB at home 6	PEB at hotel 1	PEB at hotel 2	PEB at hotel 3	PEB at hotel 4	PEB at hotel 5	PEB at hotel 6	PEB at hotel 7	Means(The function of home)	means(The emotion of home)	means(The imagination of home)	means(PEB at home)	means(PEB at hotel)
7	7	7	7	7	7	7	7	7	7	7	7	7	7	7	7	7	7	7	7	7	7	7	7	7	7	7	7	7	7	6	7	7	7	7	7
7	7	7	7	7	7	5	5	6	6	6	5	7	7	7	7	7	7	7	7	7	7	7	7	7	7	7	7	7	7	6	7	6	7	7	7
7	7	7	7	7	7	6	6	6	6	6	6	7	7	7	7	7	5	7	7	7	7	7	7	7	7	7	7	7	7	7	7	6	7	7	7
7	7	7	7	7	7	6	6	6	6	6	6	7	7	7	7	6	7	7	7	7	7	7	7	7	7	7	7	7	7	6	7	6	7	7	7
7	7	7	7	7	7	6	6	6	6	6	6	7	7	7	7	7	7	7	7	7	7	7	7	7	7	7	7	7	7	7	7	6	7	7	7
7	7	6	7	7	7	5	5	5	6	6	6	6	6	7	7	7	7	7	7	7	7	7	7	7	7	7	7	7	7	6	7	6	7	7	7
7	7	7	7	7	7	6	6	6	6	6	6	7	7	7	7	7	7	7	7	7	7	7	7	7	7	7	7	7	7	7	7	6	7	7	7
7	7	7	7	7	7	6	6	6	6	6	6	7	7	7	7	5	7	7	7	7	7	7	7	7	7	7	7	7	7	7	7	6	7	7	7
6	6	6	6	6	6	6	6	6	6	6	6	7	7	7	7	7	7	7	7	7	7	7	7	7	7	7	7	7	7	6	6	6	7	7	7
5	5	6	6	5	6	6	5	6	5	6	5	6	7	7	6	7	7	7	7	7	7	7	7	7	7	7	7	7	7	7	6	6	7	7	7
5	5	3	5	4	5	6	6	6	6	6	6	7	7	7	7	7	7	7	7	7	7	7	7	7	7	7	7	7	7	5	5	6	7	7	7
5	5	5	5	6	6	6	6	6	6	6	6	7	7	7	6	6	6	7	7	7	7	7	7	7	7	7	7	6	7	7	5	6	7	7	7
3	3	3	3	3	3	6	6	5	6	6	5	7	7	7	7	7	7	7	7	7	7	7	7	7	7	7	7	6	7	7	3	6	7	7	7
7	7	7	7	7	7	4	4	4	4	4	4	7	7	7	7	7	7	7	6	7	7	7	7	7	7	7	7	7	7	7	7	4	7	7	7
5	6	6	5	6	5	4	4	4	4	5	5	7	7	7	7	6	5	7	7	7	7	7	7	7	7	7	7	7	6	7	6	4	7	7	7
5	6	6	5	6	5	4	5	4	4	4	5	6	7	7	7	7	6	7	7	7	7	7	7	7	7	7	7	7	7	7	6	4	7	7	7
5	6	6	5	6	5	4	4	4	4	5	5	7	7	7	7	6	5	6	7	7	7	7	7	7	7	7	7	7	7	7	6	4	7	7	7
6	6	6	6	6	6	4	4	4	5	4	4	7	7	7	7	7	7	6	7	7	7	7	7	7	7	7	7	7	7	7	6	4	7	7	7
5	6	6	5	6	5	4	5	4	4	4	5	6	7	7	7	7	6	7	7	7	7	7	7	7	7	7	7	7	7	7	6	4	7	7	7
7	7	7	7	7	7	3	3	3	3	3	3	7	7	7	7	7	7	7	7	7	7	7	7	7	7	7	7	7	7	7	7	3	7	7	7
7	7	7	7	7	7	3	3	3	3	3	3	7	7	7	7	7	7	7	7	7	7	7	7	7	7	7	7	7	5	7	7	3	7	7	7
5	7	7	7	7	7	3	3	3	3	3	3	7	7	7	7	7	7	7	7	7	7	7	7	7	7	7	7	7	7	7	7	3	7	7	7
7	7	7	7	7	7	3	3	3	3	3	3	7	7	7	7	7	7	7	7	7	7	7	7	7	7	7	7	7	7	7	7	3	7	7	7
7	7	7	7	7	7	3	3	3	3	3	3	7	7	7	7	7	7	7	7	7	7	7	7	7	7	7	7	7	7	6	7	3	7	7	7
7	7	7	7	7	7	3	3	3	3	3	3	7	7	7	7	5	7	7	7	7	7	7	7	7	7	7	7	7	7	7	7	3	7	7	7
5	5	5	5	6	6	3	3	2	3	2	2	7	7	7	6	6	6	7	7	7	7	7	7	7	7	7	7	6	7	7	5	3	7	7	7
3	3	3	3	3	3	2	3	3	2	2	2	7	7	7	7	7	7	7	7	7	7	7	7	7	7	7	7	7	7	7	3	2	7	7	7
6	5	6	6	6	5	7	7	7	7	7	7	5	6	6	5	6	6	7	6	7	7	7	7	7	7	7	7	6	6	7	6	7	6	7	7
5	5	6	6	6	5	6	6	6	6	6	6	5	5	5	6	6	6	7	7	7	7	7	7	7	7	7	7	7	6	7	6	6	6	7	7
6	5	6	5	5	6	6	6	6	5	5	5	6	6	6	6	5	5	7	7	7	7	7	7	7	7	7	7	7	7	7	6	6	6	7	7
5	5	6	6	5	6	6	5	6	5	6	5	6	7	7	6	7	5	7	7	7	7	7	7	7	7	7	7	7	7	7	6	6	6	7	7
6	6	5	5	5	6	5	6	6	6	6	5	6	6	6	6	6	6	7	7	7	7	7	7	7	7	7	7	7	7	7	6	6	6	7	7
6	5	6	5	6	5	6	6	5	6	5	6	6	6	5	6	7	6	7	7	7	7	7	7	7	7	7	7	7	7	7	6	6	6	7	7
6	6	5	6	6	5	6	6	5	6	5	5	5	6	5	6	6	6	7	7	7	7	7	7	7	7	7	7	7	6	6	6	6	6	7	7
6	5	6	5	5	6	6	6	6	5	5	5	6	6	6	6	5	5	7	7	7	7	7	7	7	7	7	7	7	7	7	6	6	6	7	7
6	6	5	5	5	6	5	6	6	6	6	5	6	6	6	6	6	6	6	7	7	7	7	7	7	7	7	7	7	7	7	6	6	6	7	7
6	5	6	5	6	5	6	6	5	6	5	6	6	6	5	6	7	6	7	7	7	7	7	7	7	7	7	7	7	7	7	6	6	6	7	7
6	5	5	5	5	6	6	6	6	6	6	6	6	6	5	6	5	5	7	7	7	7	7	7	7	7	7	7	7	6	6	5	6	6	7	7
6	5	5	5	5	6	6	5	5	5	5	5	5	6	7	7	5	7	7	7	7	7	7	7	7	7	7	7	7	7	7	5	5	6	7	7
6	6	5	6	6	5	4	4	4	4	4	4	6	6	6	5	6	6	7	6	7	7	7	7	7	7	7	7	7	7	6	6	4	6	7	7
6	5	5	6	5	6	4	4	5	4	4	4	5	6	5	6	6	6	7	7	7	7	7	7	7	7	7	7	7	7	6	6	4	6	7	7
6	6	5	6	5	5	4	3	3	3	4	4	6	6	6	5	6	6	7	7	7	7	7	7	7	7	7	7	7	7	7	6	4	6	7	7
6	6	5	6	6	5	4	4	4	4	4	5	5	6	6	6	5	6	7	7	7	7	7	7	7	7	7	7	7	7	7	6	4	6	7	7
5	6	6	5	5	6	4	4	5	4	4	4	6	6	6	6	5	5	7	7	7	7	7	7	7	7	7	7	7	7	7	6	4	6	7	7
5	6	6	5	6	5	4	4	4	5	5	4	6	6	6	6	5	5	7	7	7	7	7	7	7	7	7	7	6	5	7	6	4	6	7	7
6	6	6	5	6	5	4	4	4	5	5	4	5	6	6	6	6	6	7	7	7	7	7	7	7	7	7	7	6	7	7	6	4	6	7	7
5	6	6	6	6	5	4	4	5	5	4	4	6	6	6	6	5	6	7	7	6	7	7	7	7	7	7	7	7	7	7	6	4	6	7	7
6	6	5	5	6	5	4	5	4	4	4	4	5	6	7	7	6	6	7	6	7	7	7	7	7	7	7	7	7	7	7	6	4	6	7	7
6	6	5	5	6	6	5	5	4	4	4	4	5	6	6	6	5	6	6	6	7	7	7	7	7	7	7	7	7	7	7	6	4	6	7	7
6	6	6	5	5	5	4	5	4	5	4	4	6	5	6	6	5	5	7	7	7	7	7	7	7	7	7	7	7	7	7	6	4	6	7	7
5	5	6	6	6	5	4	4	4	4	4	4	6	6	6	6	5	5	7	7	7	7	7	7	7	7	7	7	7	7	7	6	4	6	7	7
6	6	6	5	6	6	4	4	4	4	4	4	6	6	6	5	6	6	7	7	7	7	7	7	7	7	7	7	7	7	7	6	4	6	7	7
6	6	5	6	6	5	4	4	4	4	4	4	6	6	6	5	6	6	7	7	7	7	7	7	7	7	7	7	7	7	7	6	4	6	7	7
6	5	5	6	5	6	4	4	5	4	4	4	5	6	5	6	6	6	7	7	7	7	7	7	7	7	7	7	7	7	7	6	4	6	7	7
6	6	5	6	5	5	4	3	3	3	4	4	6	6	6	5	6	6	7	7	7	7	7	7	7	7	7	7	7	7	7	6	4	6	7	7
6	6	5	6	6	5	4	4	4	4	4	5	5	6	6	6	5	6	7	7	7	7	7	7	4	7	7	7	7	7	7	6	4	6	7	7
5	6	6	5	5	6	4	4	5	4	4	4	6	6	6	6	5	5	7	7	7	7	7	7	7	7	7	7	7	7	7	6	4	6	7	7
5	6	6	5	6	5	4	4	4	5	5	4	6	6	6	6	5	5	7	7	7	7	7	7	7	7	7	7	6	7	7	6	4	6	7	7
6	6	6	5	6	5	4	4	4	5	5	4	5	6	6	6	6	6	6	7	7	7	7	7	7	7	7	7	6	7	7	6	4	6	7	7
5	6	6	6	6	5	4	4	5	5	4	4	6	6	6	6	5	6	7	7	6	7	7	7	7	7	7	7	7	7	7	6	4	6	7	7
6	6	5	5	6	5	4	5	4	4	4	4	5	6	7	7	6	6	7	7	7	7	7	7	7	7	4	7	7	7	7	6	4	6	7	7
6	6	5	5	6	6	5	5	4	4	4	4	5	6	6	6	5	6	6	6	7	7	7	7	7	7	7	7	7	7	7	6	4	6	7	7
6	6	6	5	5	5	4	5	4	5	4	4	6	5	6	6	5	5	7	7	7	7	7	7	7	7	7	7	7	7	7	6	4	6	7	7
5	5	5	5	6	6	5	5	4	4	4	4	5	6	7	7	7	6	7	7	7	7	7	7	7	7	7	7	7	7	6	5	4	6	7	7
6	5	5	5	5	6	4	4	4	5	4	5	6	6	5	6	5	5	7	7	7	7	7	7	7	7	7	7	7	6	6	5	4	6	7	7
6	5	5	5	5	6	4	4	4	4	4	4	6	6	6	6	6	6	7	7	7	7	7	7	7	7	7	7	7	7	6	5	4	6	7	7
5	5	5	6	6	5	4	4	4	4	5	4	6	6	6	6	6	6	7	7	7	7	7	7	7	7	7	7	7	7	7	5	4	6	7	7
5	6	5	6	5	5	4	4	4	4	4	4	6	6	6	6	6	6	7	7	7	7	7	7	7	7	7	7	7	6	7	5	4	6	7	7
5	5	5	5	6	6	5	5	4	4	4	4	5	6	7	7	7	6	7	7	7	7	7	7	7	7	7	7	7	7	7	5	4	6	7	7
6	5	5	5	5	6	5	4	4	4	4	4	5	6	7	7	5	7	7	7	7	7	7	7	7	7	7	7	7	7	7	5	4	6	7	7
5	6	5	5	6	6	3	3	3	4	3	4	5	6	6	5	5	6	6	6	7	7	7	7	7	7	7	7	7	7	7	6	3	6	7	7
5	5	6	6	6	5	2	2	3	3	2	3	5	5	5	6	6	6	7	7	7	7	7	7	7	7	7	7	7	7	7	6	3	6	7	7
6	5	6	6	6	5	2	3	3	3	2	3	5	6	6	5	6	6	7	7	7	7	7	7	7	7	7	7	6	7	7	6	3	6	7	7
5	6	5	5	6	6	3	3	3	4	3	4	5	6	6	5	5	6	6	6	7	7	7	7	7	7	7	7	7	7	7	6	3	6	7	7
5	5	6	5	6	5	2	2	2	2	2	2	5	6	5	5	6	6	7	7	7	7	7	7	7	7	7	7	7	7	7	5	2	6	7	7
5	6	6	6	7	7	7	7	7	7	7	7	5	5	5	5	5	5	7	7	7	7	7	7	7	7	7	7	7	7	6	6	7	5	7	7
7	7	7	7	7	7	6	6	6	6	6	6	5	5	5	5	5	5	7	7	7	7	7	7	7	7	7	7	7	7	7	7	6	5	7	7
7	7	7	7	7	7	6	6	6	6	6	6	5	5	5	5	5	5	7	7	7	7	7	7	7	7	7	7	7	7	6	7	6	5	7	7
7	7	7	7	7	7	6	6	6	6	6	6	5	5	5	5	5	5	7	7	7	7	7	7	7	7	7	7	7	7	7	7	6	5	7	7
7	7	6	7	7	7	5	5	5	6	6	6	5	5	5	5	5	5	7	7	7	7	7	7	7	7	7	7	7	7	5	7	6	5	7	7
7	7	7	7	7	7	6	6	6	6	6	6	5	5	5	5	5	5	7	7	7	7	7	7	7	7	7	7	7	7	7	7	6	5	7	7
7	7	7	7	7	7	6	6	6	6	6	6	5	5	5	5	5	5	7	7	7	7	7	7	7	7	7	7	7	7	7	7	6	5	7	7
7	7	7	7	7	7	5	5	6	6	6	5	5	5	5	5	5	5	7	7	7	7	7	7	7	7	7	7	7	5	7	7	6	5	7	7
6	6	5	5	5	6	5	6	5	6	6	5	5	5	5	5	6	6	6	6	6	7	7	7	7	7	7	7	7	6	7	6	6	5	7	7
6	6	5	5	5	6	5	6	5	6	6	5	5	5	5	5	6	6	6	6	6	7	7	7	7	7	7	7	7	7	7	6	6	5	7	7
3	4	4	4	3	4	6	6	6	6	6	6	5	4	4	5	4	5	7	7	7	7	7	7	7	7	7	7	7	7	6	4	6	5	7	7
5	6	6	6	5	5	4	5	4	4	4	5	5	6	6	5	4	6	6	6	6	7	7	7	7	7	7	7	7	5	7	6	4	5	7	7
5	6	6	6	7	7	4	5	4	5	4	4	5	5	5	5	5	5	7	7	7	7	7	7	7	7	7	7	7	7	6	6	4	5	7	7
5	6	6	6	5	5	4	5	4	4	4	5	5	6	6	5	4	6	6	6	6	7	7	7	7	7	7	7	7	7	7	6	4	5	7	7
7	7	7	6	7	7	3	3	3	3	3	3	5	5	5	5	5	5	7	7	7	7	7	7	7	7	7	7	7	5	7	7	3	5	7	7
7	7	7	7	7	7	3	3	3	3	3	3	5	5	5	5	5	5	7	7	7	7	7	7	7	7	7	7	7	7	7	7	3	5	7	7
7	7	7	7	7	7	3	3	3	3	3	3	5	5	5	5	5	5	7	7	7	7	7	7	7	7	7	7	7	7	7	7	3	5	7	7
7	7	7	7	7	7	3	3	3	3	3	3	5	5	5	5	5	5	7	7	7	7	7	7	7	7	7	7	7	5	7	7	3	5	7	7
7	7	7	7	7	7	3	3	3	3	3	3	5	5	5	5	5	5	7	7	7	7	7	7	7	7	7	7	7	7	7	7	3	5	7	7
5	7	7	7	7	7	3	3	3	3	3	3	5	5	5	5	5	5	7	7	7	7	7	7	7	7	7	7	7	7	7	7	3	5	7	7
7	7	7	6	7	7	3	3	3	3	3	3	5	5	5	5	5	5	7	7	7	7	7	7	7	7	7	7	7	5	7	7	3	5	7	7
7	7	7	7	7	7	3	3	3	3	3	3	5	5	5	5	5	5	7	7	7	7	7	7	7	7	7	7	7	5	6	7	3	5	7	7
5	7	7	7	7	7	3	3	3	3	3	3	5	5	5	5	5	5	7	7	7	7	7	7	7	7	7	7	7	7	7	7	3	5	7	7
7	7	7	6	7	7	3	3	3	3	3	3	5	5	5	5	5	5	7	7	7	7	7	7	7	7	7	7	7	7	7	7	3	5	7	7
7	7	7	7	7	7	3	3	3	3	3	3	4	4	4	4	4	4	7	7	7	7	7	7	7	7	7	7	7	7	6	7	3	4	7	7
6	6	6	6	5	5	7	7	7	7	7	7	7	7	7	7	6	6	6	6	6	6	6	6	7	7	7	7	7	6	6	6	7	7	6	7
6	6	5	5	6	6	6	6	6	6	6	6	7	7	7	7	6	7	6	5	6	6	6	6	7	7	7	7	7	7	6	6	6	7	6	7
6	5	6	6	6	5	6	6	6	6	6	6	7	7	7	7	6	7	6	6	6	6	6	6	7	7	7	7	7	6	6	6	6	7	6	7
5	5	6	6	6	5	6	6	6	6	6	6	7	7	7	7	7	7	6	6	6	6	6	6	7	7	7	7	7	7	7	6	6	7	6	7
6	5	5	5	6	6	5	5	6	6	6	5	6	7	7	7	6	6	6	6	6	6	6	6	7	7	7	7	7	7	7	6	6	7	6	7
6	5	5	5	6	6	5	5	6	6	6	5	6	7	7	7	6	6	6	6	6	6	6	6	7	7	7	7	7	7	7	6	6	7	6	7
5	6	5	5	5	5	6	6	6	6	6	6	7	7	7	7	6	6	6	6	6	6	6	6	7	7	7	7	7	6	7	5	6	7	6	7
5	6	5	5	6	5	6	6	6	6	6	6	7	7	7	7	6	6	6	5	6	6	6	6	7	7	7	7	7	7	7	5	6	7	6	7
6	4	6	6	4	5	6	6	6	6	6	6	7	7	7	7	6	7	6	5	6	6	6	6	7	7	7	7	7	7	7	5	6	7	6	7
6	5	5	6	5	5	6	6	6	6	6	6	7	7	7	7	7	7	6	6	6	6	6	6	6	6	6	7	7	7	7	5	6	7	6	7
6	5	5	5	6	6	3	4	4	4	3	4	7	7	7	7	6	7	5	6	6	6	6	6	7	7	7	7	7	7	7	6	4	7	6	7
5	6	5	5	6	6	4	4	5	4	4	4	6	7	7	7	7	7	6	6	5	6	6	6	7	7	7	7	7	7	7	6	4	7	6	7
6	6	6	6	5	5	4	4	4	5	4	3	7	7	7	7	6	6	6	6	6	6	6	6	7	7	7	7	7	6	5	6	4	7	6	7
6	5	5	5	6	6	3	4	4	4	3	4	7	7	7	7	6	7	5	6	6	6	6	6	7	7	7	7	7	7	7	6	4	7	6	7
6	6	5	5	6	6	4	4	4	4	5	4	7	7	7	7	6	7	6	5	6	6	6	6	7	7	7	7	7	5	6	6	4	7	6	7
6	5	6	6	6	5	4	4	5	4	4	4	7	7	7	7	6	7	5	6	6	6	6	6	7	7	7	7	7	6	6	6	4	7	6	7
5	6	5	5	6	6	4	4	5	4	4	4	6	7	7	7	7	7	6	6	5	6	6	6	7	7	7	7	7	7	7	6	4	7	6	7
5	5	6	6	6	5	4	4	5	4	4	4	7	7	7	7	7	7	6	6	6	6	6	6	7	7	7	7	7	6	7	6	4	7	6	7
5	6	5	5	5	5	4	4	5	4	4	4	7	7	7	7	6	6	6	6	6	6	6	6	7	7	7	7	7	7	7	5	4	7	6	7
5	6	5	5	6	5	3	3	4	4	3	4	7	7	7	7	6	6	6	5	6	6	6	6	7	7	7	7	7	7	6	5	4	7	6	7
6	4	6	6	4	5	4	4	4	4	4	5	7	7	7	7	6	7	6	5	6	6	6	6	7	7	7	7	7	6	7	5	4	7	6	7
5	6	5	6	5	6	3	2	3	3	2	3	7	7	7	7	7	7	6	6	6	6	6	6	6	6	6	7	7	7	7	6	3	7	6	7
5	5	5	6	6	5	3	3	2	2	2	3	6	7	7	7	6	7	6	5	6	6	6	6	7	7	7	7	7	4	7	5	3	7	6	7
6	5	5	6	5	5	3	2	3	3	2	3	7	7	7	7	7	7	6	6	6	6	6	6	6	6	6	7	7	7	7	5	3	7	6	7
5	5	5	6	6	5	3	3	2	2	2	3	6	7	7	7	6	7	5	5	6	6	6	6	7	7	7	7	7	7	7	5	3	7	6	7
6	5	6	5	5	6	7	7	7	7	7	7	6	6	7	7	5	7	6	6	6	6	6	6	7	7	7	7	7	7	6	6	7	6	6	7
5	5	5	5	6	6	7	7	7	7	7	7	6	6	6	6	6	5	5	6	6	6	6	6	7	7	7	7	7	7	7	5	7	6	6	7
5	5	6	6	5	5	7	7	7	7	7	7	6	6	6	6	7	6	6	6	6	6	6	6	7	7	7	7	7	7	7	5	7	6	6	7
6	6	5	5	6	5	6	6	6	6	6	6	6	6	5	6	5	5	6	6	6	6	6	6	7	7	7	7	7	7	6	6	6	6	6	7
6	6	6	5	6	6	6	6	5	6	5	6	6	7	5	6	6	6	5	6	6	6	6	6	7	7	7	7	7	7	7	6	6	6	6	7
6	5	6	5	6	5	6	5	5	5	6	6	6	6	6	6	5	6	6	5	6	6	6	6	7	7	7	7	6	7	7	6	6	6	6	7
5	6	6	6	5	5	6	6	5	5	5	6	6	5	6	6	6	6	6	6	6	6	6	6	7	7	7	7	7	7	6	6	6	6	6	7
5	5	6	6	5	6	5	6	6	5	6	6	6	6	6	6	5	6	6	6	6	5	5	5	7	7	7	7	7	7	7	6	6	6	6	7
6	5	6	6	5	6	5	6	6	6	5	6	6	6	6	6	6	6	6	6	6	6	6	6	7	7	7	7	7	7	7	6	6	6	6	7
5	6	6	6	6	5	6	6	5	5	6	6	6	6	6	6	5	6	6	6	6	6	6	6	7	7	7	7	7	7	5	6	6	6	6	7
6	6	6	5	6	6	6	6	5	6	5	6	6	7	5	6	6	6	5	6	6	6	6	6	7	7	7	7	7	7	7	6	6	6	6	7
6	5	6	5	6	5	6	5	5	5	6	6	6	6	6	6	5	6	5	5	6	6	6	6	7	7	7	7	6	7	7	6	6	6	6	7
5	6	6	6	5	5	6	6	5	5	5	6	6	5	6	6	6	6	6	6	6	6	6	6	7	7	7	7	7	7	7	6	6	6	6	7
5	5	6	6	5	6	5	6	6	5	6	6	6	6	6	6	5	6	6	6	6	5	5	5	7	7	7	7	7	5	7	6	6	6	6	7
6	5	6	6	5	6	5	6	6	6	5	6	6	6	6	6	6	6	6	6	6	6	6	6	7	7	7	7	7	7	7	6	6	6	6	7
5	6	6	6	6	5	6	6	5	5	6	6	6	6	6	6	5	6	6	6	6	6	6	6	7	7	7	7	7	7	7	6	6	6	6	7
5	5	5	6	6	5	6	6	6	6	6	6	6	6	5	6	6	5	6	6	6	6	6	6	6	7	7	7	7	7	7	5	6	6	6	7
6	5	5	5	6	5	5	6	6	5	6	5	6	6	6	6	6	6	6	6	6	6	6	6	7	7	7	7	7	6	6	5	6	6	6	7
5	5	5	6	6	5	5	6	6	6	6	6	5	6	6	6	6	6	6	6	6	6	6	6	7	7	7	7	7	7	7	5	6	6	6	7
6	5	5	5	6	5	5	6	6	5	6	5	6	6	6	6	6	6	6	6	6	6	6	6	7	7	7	7	7	6	6	5	6	6	6	7
5	5	5	6	6	5	5	6	6	6	6	6	5	6	6	6	6	6	6	6	6	6	6	6	7	7	7	7	7	7	7	5	6	6	6	7
6	5	5	6	5	5	5	5	6	5	5	5	6	6	6	6	6	6	6	5	5	5	6	6	7	7	7	7	7	7	7	5	5	6	6	7
6	5	5	5	5	5	4	5	5	4	5	5	6	6	6	5	5	5	6	6	6	6	6	6	7	7	7	7	7	7	7	5	5	6	6	7
5	5	5	6	6	5	5	5	6	5	5	5	6	6	6	6	7	6	6	6	6	6	6	6	7	7	7	7	7	7	7	5	5	6	6	7
5	5	5	5	6	6	5	6	5	5	5	5	6	5	5	5	6	6	6	6	6	6	6	6	7	7	7	7	7	7	7	5	5	6	6	7
5	5	5	5	6	5	6	5	5	6	5	5	6	7	5	6	6	6	6	6	6	6	6	6	7	7	7	7	7	7	7	5	5	6	6	7
6	5	5	6	6	5	4	4	4	4	4	4	6	7	5	6	6	6	5	6	6	6	6	6	7	7	7	7	7	7	7	6	4	6	6	7
6	6	5	5	5	6	3	4	4	4	3	4	6	5	6	6	6	6	6	6	6	6	6	6	7	7	7	7	6	6	6	6	4	6	6	7
5	6	6	6	5	6	4	4	4	4	5	4	6	6	6	6	6	6	6	6	6	6	6	6	7	7	7	7	7	7	7	6	4	6	6	7
6	6	5	5	5	6	4	4	4	4	5	4	6	6	6	6	6	5	6	6	6	6	6	6	7	7	7	7	7	6	7	6	4	6	6	7
5	6	6	5	6	5	4	4	4	4	4	4	5	6	6	6	6	6	6	6	6	6	6	6	7	7	7	7	7	7	7	6	4	6	6	7
6	6	5	6	5	5	4	4	4	4	4	4	7	7	5	6	6	6	6	6	6	6	6	6	7	7	7	7	7	7	7	6	4	6	6	7
5	6	5	6	6	5	4	4	4	4	4	5	5	6	6	6	5	5	6	6	6	6	6	6	7	7	7	7	6	7	7	6	4	6	6	7
6	5	6	5	5	6	4	4	4	5	4	5	7	5	6	6	5	6	6	5	6	6	6	6	7	7	7	7	7	6	6	6	4	6	6	7
6	6	6	5	6	5	4	4	4	5	4	4	6	5	6	6	6	6	6	5	6	6	6	6	7	7	7	7	7	7	7	6	4	6	6	7
6	5	6	5	5	6	4	4	4	5	4	4	7	6	6	6	6	5	5	6	6	6	6	6	6	6	6	7	7	7	7	6	4	6	6	7
6	6	5	5	6	6	4	4	4	5	5	4	5	5	5	6	6	6	6	6	6	6	6	6	7	7	7	7	7	5	6	6	4	6	6	7
6	5	5	5	6	6	4	4	5	4	5	4	6	6	6	5	6	6	6	6	6	6	6	6	7	7	7	7	7	7	7	6	4	6	6	7
6	6	5	5	6	6	5	4	4	4	5	4	6	7	7	6	5	5	6	6	6	5	6	6	7	7	7	7	7	7	7	6	4	6	6	7
5	5	6	6	5	6	5	4	5	4	4	4	5	6	6	6	6	6	6	6	6	6	7	7	7	7	7	7	7	6	7	6	4	6	6	7
5	6	5	6	6	5	3	4	4	3	4	3	5	6	6	6	5	5	6	6	6	6	6	6	7	7	7	7	7	7	7	6	4	6	6	7
6	6	5	6	6	5	4	5	4	4	4	5	6	6	6	6	6	7	6	6	6	6	6	6	6	6	7	7	7	7	7	6	4	6	6	7
6	6	5	6	6	5	4	5	5	4	4	4	6	4	5	6	6	6	6	6	6	6	6	6	7	7	7	7	7	7	7	6	4	6	6	7
6	6	5	6	5	5	3	4	3	4	3	4	6	6	6	5	6	6	6	6	6	6	6	6	7	7	7	7	7	6	6	6	4	6	6	7
6	6	5	5	6	5	4	4	5	4	4	4	6	6	5	6	5	5	6	6	6	6	6	6	7	7	7	7	7	7	7	6	4	6	6	7
6	5	5	6	6	5	4	4	4	4	4	4	6	7	5	6	6	6	6	6	6	6	6	6	7	7	7	7	7	7	7	6	4	6	6	7
6	6	5	5	5	6	3	4	4	4	3	4	6	5	6	6	6	6	6	6	6	6	6	6	7	7	7	7	6	6	6	6	4	6	6	7
5	6	6	6	5	6	4	4	4	4	5	4	6	6	6	6	6	6	6	6	6	6	6	6	7	7	7	7	7	6	7	6	4	6	6	7
6	6	5	5	5	6	4	4	4	4	5	4	6	6	6	6	6	5	6	6	6	6	6	6	7	7	7	7	7	7	7	6	4	6	6	7
5	6	6	5	6	5	4	4	4	4	4	4	5	6	6	6	6	6	6	6	6	6	6	6	7	7	7	7	7	7	7	6	4	6	6	7
6	6	5	6	5	5	4	4	4	4	4	4	7	7	5	6	6	6	6	6	6	6	6	6	7	7	7	7	7	7	7	6	4	6	6	7
5	6	5	6	6	5	4	4	4	4	4	5	5	6	6	6	5	5	5	6	6	6	6	6	7	7	7	7	6	7	7	6	4	6	6	7
6	5	6	5	5	6	4	4	4	5	4	5	7	5	6	6	5	6	6	5	6	6	6	6	7	7	7	7	7	6	6	6	4	6	6	7
6	6	6	5	6	5	4	4	4	5	4	4	6	5	6	6	6	6	5	5	6	6	6	6	7	7	7	7	7	7	7	6	4	6	6	7
6	5	6	5	5	6	4	4	4	5	4	4	7	6	6	6	6	5	5	6	6	6	6	6	6	6	6	7	7	7	7	6	4	6	6	7
6	6	5	5	6	6	4	4	4	5	5	4	5	5	5	6	6	6	6	6	6	6	6	6	7	7	7	7	7	6	7	6	4	6	6	7
6	5	5	5	6	6	4	4	5	4	5	4	6	6	6	5	6	6	6	6	6	6	6	6	7	7	7	7	7	7	6	6	4	6	6	7
6	6	5	5	6	6	5	4	4	4	5	4	6	7	7	6	5	5	6	6	6	5	6	6	7	7	7	7	7	7	7	6	4	6	6	7
6	6	5	6	6	5	3	3	3	4	4	4	6	6	6	6	5	6	5	6	6	6	7	7	6	6	7	7	7	7	7	6	4	6	6	7
5	5	6	6	5	6	5	4	5	4	4	4	5	6	6	6	6	6	6	6	6	6	7	7	7	7	7	7	7	7	7	6	4	6	6	7
5	6	5	6	6	5	3	4	4	3	4	3	5	6	6	6	5	5	6	6	6	6	6	6	7	7	7	7	7	7	5	6	4	6	6	7
6	6	5	6	6	5	4	5	4	4	4	5	6	6	6	6	6	7	6	6	6	6	6	6	6	6	7	7	7	7	7	6	4	6	6	7
6	6	5	6	6	5	4	5	5	4	4	4	6	4	5	6	6	6	6	6	6	6	6	6	7	7	7	7	7	7	7	6	4	6	6	7
6	6	5	6	5	5	3	4	3	4	3	4	6	6	6	5	6	6	6	6	6	6	6	6	7	7	7	7	7	6	6	6	4	6	6	7
6	5	5	5	5	6	4	4	4	4	4	4	5	6	6	6	5	6	6	6	6	6	6	6	7	7	7	7	7	6	6	5	4	6	6	7
6	5	5	5	5	6	4	4	4	4	4	5	6	6	6	5	6	6	5	5	5	6	6	6	7	7	7	7	7	7	7	5	4	6	6	7
6	5	5	5	5	5	5	5	4	4	4	4	6	6	6	6	6	6	5	6	6	6	6	6	6	6	7	7	7	6	7	5	4	6	6	7
5	5	5	5	6	5	4	4	4	5	5	4	6	5	6	6	6	5	6	6	5	6	6	6	7	7	7	7	7	7	7	5	4	6	6	7
5	5	6	5	5	6	3	3	4	3	4	4	6	6	6	6	6	6	6	6	6	6	6	6	7	7	7	7	7	7	7	5	4	6	6	7
5	5	5	6	5	6	5	4	5	4	4	4	6	6	6	6	6	6	6	6	6	6	6	6	7	7	7	7	7	7	7	5	4	6	6	7
6	5	5	5	6	5	4	5	4	4	4	4	6	6	6	6	6	6	6	6	6	6	7	7	7	7	7	7	7	6	6	5	4	6	6	7
5	5	5	5	6	5	4	4	5	5	4	4	6	6	6	7	7	6	6	6	6	6	6	6	7	7	7	7	7	7	7	5	4	6	6	7
5	6	6	5	5	5	5	4	4	4	4	4	6	6	6	6	6	5	6	6	6	6	6	6	7	7	7	7	7	6	6	5	4	6	6	7
5	5	6	5	5	6	4	4	4	5	4	4	6	6	6	5	6	6	6	6	6	6	6	6	7	7	7	7	7	7	7	5	4	6	6	7
6	5	5	5	6	5	4	4	4	5	4	4	6	6	6	6	6	7	6	6	6	6	6	6	7	7	7	7	7	7	7	5	4	6	6	7
5	5	5	6	6	5	3	4	4	3	3	4	6	7	6	6	6	5	6	6	6	6	6	6	7	7	7	7	7	7	7	5	4	6	6	7
5	5	5	5	6	6	4	4	5	4	4	4	6	6	6	6	6	5	6	6	6	6	6	6	7	7	7	7	7	7	7	5	4	6	6	7
5	5	5	6	6	5	4	5	5	4	4	4	6	6	5	6	6	5	6	6	6	6	6	6	6	7	7	7	7	7	7	5	4	6	6	7
6	5	5	5	5	6	4	4	4	4	4	4	5	6	6	6	5	6	6	6	6	6	6	6	7	7	7	7	7	7	5	5	4	6	6	7
6	5	5	5	5	5	3	4	4	3	4	4	6	6	6	5	5	5	6	6	6	6	6	6	7	7	7	7	7	7	5	5	4	6	6	7
6	5	5	5	5	6	4	4	4	4	4	5	6	6	6	5	6	6	5	5	5	6	6	6	7	7	7	7	7	7	7	5	4	6	6	7
5	5	5	6	6	5	4	4	5	4	4	4	6	6	6	6	7	6	5	6	6	6	6	6	7	7	7	7	7	7	7	5	4	6	6	7
5	5	5	5	6	6	4	5	4	4	4	4	6	5	5	5	6	6	6	6	6	6	6	6	7	7	7	7	7	6	7	5	4	6	6	7
6	5	5	5	5	5	5	5	4	4	4	4	6	6	6	6	6	6	5	6	6	6	6	6	6	6	7	7	7	7	7	5	4	6	6	7
5	5	5	5	6	5	4	4	4	5	5	4	6	5	6	6	6	5	6	6	5	6	6	6	7	7	7	7	7	7	6	5	4	6	6	7
5	5	6	5	5	6	3	3	4	3	4	4	6	6	6	6	6	6	6	6	6	6	6	6	7	7	7	7	7	7	7	5	4	6	6	7
5	5	5	5	6	5	5	4	4	5	4	4	6	7	5	6	6	6	6	6	6	6	6	6	7	7	7	7	4	7	7	5	4	6	6	7
5	5	5	6	5	6	5	4	5	4	4	4	6	6	6	6	6	6	6	6	6	6	6	6	7	7	7	7	7	6	7	5	4	6	6	7
5	5	5	5	6	5	4	4	5	5	4	4	6	6	6	7	7	6	6	6	6	6	6	6	7	7	7	7	7	7	7	5	4	6	6	7
5	6	6	5	5	5	5	4	4	4	4	4	6	6	6	6	6	5	6	6	6	6	6	6	7	7	7	7	7	6	6	5	4	6	6	7
5	5	6	5	5	6	4	4	4	5	4	4	6	6	6	5	6	6	6	6	6	6	6	6	7	7	7	7	7	6	7	5	4	6	6	7
6	5	5	5	6	5	4	4	4	5	4	4	6	6	6	6	6	7	6	6	6	6	6	6	7	7	7	7	7	7	6	5	4	6	6	7
5	5	5	6	6	5	3	4	4	3	3	4	6	7	6	6	6	5	6	6	6	6	6	6	7	7	7	7	7	7	7	5	4	6	6	7
5	5	5	6	6	5	3	4	4	3	3	4	6	7	6	6	6	5	6	6	6	6	6	6	7	7	7	7	7	7	7	5	4	6	6	7
6	6	6	5	5	5	2	3	3	4	3	3	6	6	6	6	5	6	6	6	6	6	6	6	7	7	7	7	7	7	7	6	3	6	6	7
6	6	6	5	6	5	3	3	4	3	3	3	5	6	5	6	5	6	6	5	6	6	6	6	7	7	7	7	6	5	7	6	3	6	6	7
6	5	6	6	5	6	3	3	2	3	2	2	6	5	6	6	6	5	6	5	6	6	6	6	7	7	7	7	7	7	7	6	3	6	6	7
6	6	5	6	6	5	3	3	3	4	3	4	6	6	5	6	6	6	6	6	6	6	6	6	7	7	7	7	7	7	6	6	3	6	6	7
6	6	6	5	5	5	2	3	3	4	3	3	6	6	6	6	5	6	6	6	6	6	6	6	7	7	7	7	7	7	7	6	3	6	6	7
6	5	6	6	5	6	3	3	2	3	2	2	6	5	6	6	6	5	6	5	6	6	6	6	7	7	7	7	7	7	7	6	3	6	6	7
5	6	6	6	5	5	4	2	3	3	3	3	5	6	6	6	7	6	6	6	6	6	7	7	7	7	7	7	7	7	7	6	3	6	6	7
5	5	6	6	5	5	3	4	3	4	3	3	5	5	5	6	6	6	5	6	6	6	6	6	7	7	7	7	7	7	6	5	3	6	6	7
6	5	5	5	5	6	3	3	3	3	3	4	7	7	7	6	6	5	6	6	6	6	6	6	7	7	7	7	6	7	7	5	3	6	6	7
5	5	6	6	5	5	3	3	4	3	3	3	6	6	6	6	7	6	6	6	6	6	6	6	7	7	7	7	7	7	7	5	3	6	6	7
5	5	6	6	5	5	3	4	3	4	3	3	5	5	5	6	6	6	5	6	6	6	6	6	7	7	7	7	7	7	6	5	3	6	6	7
6	5	5	6	6	5	2	2	2	3	3	2	6	6	6	6	5	5	6	6	6	5	5	5	7	7	7	7	7	6	6	6	2	6	6	7
6	5	5	6	6	5	4	4	4	4	5	4	6	6	6	4	5	5	6	6	5	5	6	6	7	7	7	7	7	7	5	6	4	5	6	7
6	5	5	6	6	6	4	4	4	4	4	4	5	5	5	5	5	6	6	6	5	5	6	6	7	7	7	7	7	7	7	6	4	5	6	7
6	5	5	6	6	5	4	4	4	4	5	4	6	6	6	4	5	5	6	6	5	5	6	6	7	7	7	7	7	7	7	6	4	5	6	7
6	5	5	6	6	6	4	4	4	4	4	4	5	5	5	5	5	6	6	6	5	5	6	6	7	7	7	7	7	7	7	6	4	5	6	7
5	5	6	6	5	5	4	5	4	4	4	4	5	4	5	6	6	6	6	6	6	6	6	6	7	7	7	7	7	6	6	5	4	5	6	7
6	5	5	5	5	5	4	4	4	5	4	5	5	5	5	5	5	6	6	6	6	6	6	6	7	7	7	7	7	7	7	5	4	5	6	7
5	5	5	6	5	5	4	5	4	5	4	4	5	5	5	5	5	5	6	5	6	6	6	6	7	7	7	7	7	7	7	5	4	5	6	7
5	5	5	6	5	6	4	5	5	4	4	4	5	6	5	6	5	5	6	6	6	6	6	6	7	7	7	7	6	6	6	5	4	5	6	7
6	5	5	5	5	5	4	4	4	5	4	5	5	5	5	5	5	6	6	6	6	6	6	6	7	7	7	7	7	7	7	5	4	5	6	7
5	5	5	6	5	5	4	5	4	5	4	4	5	5	5	5	5	5	6	5	6	6	6	6	7	7	7	7	7	5	7	5	4	5	6	7
5	5	5	6	5	6	4	5	5	4	4	4	5	6	5	6	5	5	6	6	6	6	6	6	7	7	7	7	6	6	6	5	4	5	6	7
3	3	3	3	3	3	6	6	6	6	6	6	7	7	7	7	7	7	5	4	5	4	5	4	7	7	7	7	7	7	7	3	6	7	5	7
5	6	6	6	6	5	4	4	4	4	5	4	6	7	7	7	6	6	6	6	5	5	5	5	7	7	7	7	7	7	7	6	4	7	5	7
5	6	6	6	6	5	4	4	4	4	5	4	6	7	7	7	6	6	6	6	5	5	5	5	7	7	7	7	7	7	7	6	4	7	5	7
5	5	5	5	6	6	4	4	4	4	5	5	5	6	6	6	6	6	5	5	5	5	5	5	7	7	7	7	7	7	6	5	4	6	5	7
5	6	5	5	6	5	4	4	5	4	4	4	5	6	6	6	6	6	5	5	5	5	6	6	7	7	7	7	6	6	6	5	4	6	5	7
5	6	5	5	6	5	4	5	4	4	4	5	6	6	6	6	6	6	5	5	5	5	5	5	7	7	7	7	7	6	7	5	4	6	5	7
6	5	5	6	5	5	4	4	5	4	4	4	6	6	6	6	6	6	5	5	5	5	6	6	7	7	7	7	7	7	7	5	4	6	5	7
5	5	5	5	6	6	4	4	4	4	5	5	5	6	6	6	6	6	5	5	5	5	5	5	7	7	7	7	7	7	7	5	4	6	5	7
5	6	5	5	6	5	4	4	5	4	4	4	5	6	6	6	6	6	5	5	5	5	6	6	7	7	7	7	6	6	6	5	4	6	5	7
5	6	5	5	6	5	4	5	4	4	4	5	6	6	6	6	6	6	6	5	5	5	5	5	7	7	7	7	7	6	7	5	4	6	5	7
6	5	5	5	6	6	2	3	2	3	2	3	6	6	6	4	6	6	5	5	5	6	5	5	7	7	7	7	7	6	7	6	3	6	5	7
6	6	5	5	5	6	2	3	2	3	2	3	6	6	6	6	6	5	6	6	5	5	5	5	7	7	7	7	7	7	6	6	3	6	5	7
6	5	5	5	6	6	2	3	2	3	2	3	6	6	6	4	6	6	5	5	5	6	5	5	7	7	7	7	7	7	7	6	3	6	5	7
6	6	5	5	5	6	2	3	2	3	2	3	6	6	6	6	6	5	6	6	5	5	5	5	7	7	7	7	7	7	7	6	3	6	5	7
5	6	5	6	5	5	4	4	4	4	4	4	4	4	4	4	4	4	5	4	5	6	5	5	6	6	7	7	7	7	7	5	4	4	5	7
5	3	5	5	3	4	6	6	6	6	6	6	5	5	5	4	5	4	4	4	4	3	5	5	7	7	7	7	7	6	7	4	6	5	4	7
5	3	5	5	4	4	5	5	5	5	5	6	5	5	5	4	5	4	4	4	4	3	5	3	7	7	7	7	7	5	7	4	5	5	4	7
6	5	6	6	5	6	4	4	4	4	4	5	7	7	7	7	7	6	7	7	7	7	7	7	6	6	6	6	6	6	6	6	4	7	7	6
6	5	6	6	5	6	4	4	4	4	4	5	7	7	7	7	7	6	6	7	7	7	7	7	6	6	6	6	6	6	6	6	4	7	7	6
7	7	7	7	7	7	3	3	3	3	3	3	7	7	7	7	7	7	7	7	7	7	7	7	7	7	7	3	7	7	7	7	3	7	7	6
3	3	3	3	3	3	2	2	3	2	2	3	7	7	7	7	7	7	7	7	7	7	7	7	6	6	6	6	6	6	6	3	2	7	7	6
6	6	5	6	6	5	6	6	5	6	5	5	5	6	5	6	6	6	7	7	7	7	7	7	7	7	7	7	7	4	6	6	6	6	7	6
5	5	6	5	6	5	5	5	5	5	6	5	6	6	6	6	5	5	7	7	7	7	7	7	6	6	6	6	6	6	6	5	5	6	7	6
5	5	6	6	5	5	4	5	5	5	4	5	6	6	6	6	6	6	7	7	7	7	7	7	6	6	6	6	6	6	6	5	5	6	7	6
5	5	6	5	6	5	5	5	5	5	6	5	6	6	6	6	5	5	7	7	7	7	7	7	6	6	6	6	6	6	6	5	5	6	7	6
5	5	6	6	5	5	4	5	5	5	4	5	6	6	6	6	6	6	7	7	7	7	7	7	6	6	6	6	6	6	6	5	5	6	7	6
5	6	6	6	5	5	4	5	4	4	4	5	6	6	6	5	5	5	7	7	7	7	7	7	6	6	6	6	6	6	6	6	4	6	7	6
6	6	6	5	5	5	4	4	4	4	5	4	6	6	6	6	5	5	7	7	7	7	7	7	6	6	6	6	6	6	6	6	4	6	7	6
5	6	6	6	5	5	4	5	4	4	4	5	6	6	6	5	5	5	7	7	7	7	7	7	6	6	6	6	6	6	6	6	4	6	7	6
5	5	6	5	6	5	2	2	2	2	2	2	5	6	5	5	6	6	6	7	7	7	7	7	7	3	7	7	7	7	7	5	2	6	7	6
5	5	6	5	6	6	3	3	4	4	3	3	6	6	4	5	5	5	7	7	7	7	7	7	6	6	6	6	6	6	6	6	3	5	7	6
5	5	5	5	5	4	3	2	2	2	2	3	5	5	5	5	6	6	7	7	7	7	7	7	6	3	6	6	6	6	6	5	2	5	7	6
5	4	3	5	4	4	6	4	5	4	6	5	4	4	4	4	5	4	7	7	7	7	7	7	6	6	6	6	6	6	6	4	5	4	7	6
7	7	7	7	7	7	7	7	7	7	7	7	7	7	7	7	7	7	5	6	6	6	6	6	6	6	3	6	6	6	6	7	7	7	6	6
5	6	5	6	5	6	6	6	6	6	6	6	7	7	7	7	7	7	6	6	6	6	6	6	6	6	6	7	7	6	7	6	6	7	6	6
5	6	6	5	6	6	5	6	6	6	5	5	6	5	7	7	7	7	6	6	6	6	6	6	6	6	6	6	6	6	6	6	6	7	6	6
6	5	6	5	5	6	5	6	5	5	6	6	6	7	7	7	7	6	6	6	6	6	6	6	6	6	6	6	6	6	4	6	6	7	6	6
5	6	6	5	6	6	5	6	6	6	5	5	6	5	7	7	7	7	6	6	6	6	6	6	6	6	6	6	6	6	6	6	6	7	6	6
6	5	6	5	5	6	5	6	5	5	6	6	6	7	7	7	7	6	6	6	6	6	6	6	6	6	6	6	6	6	6	6	6	7	6	6
6	5	6	5	5	6	5	6	5	5	6	6	6	7	7	7	7	6	6	6	6	6	6	6	6	6	6	6	6	6	6	6	6	7	6	6
6	5	5	6	4	5	5	6	6	5	5	5	7	7	7	7	7	7	6	6	6	6	6	6	6	6	6	6	6	6	6	5	5	7	6	6
5	6	5	5	4	5	5	5	5	5	5	5	6	6	7	7	7	7	6	6	6	6	6	6	6	6	6	6	6	5	6	5	5	7	6	6
6	5	5	6	6	5	3	4	4	4	4	3	7	7	7	6	7	7	6	5	6	6	6	6	6	6	6	6	6	6	4	6	4	7	6	6
5	6	5	6	5	6	4	4	5	4	4	5	6	7	7	7	7	7	6	6	6	6	6	6	6	6	6	6	6	6	6	6	4	7	6	6
6	6	4	6	5	6	4	5	4	4	4	5	6	7	7	7	7	6	6	5	6	6	6	6	6	6	6	6	6	6	6	6	4	7	6	6
6	5	5	6	6	5	3	4	4	4	4	3	7	7	7	6	7	7	6	5	6	6	6	6	6	6	6	6	6	6	4	6	4	7	6	6
5	6	5	6	5	6	4	4	5	4	4	5	6	7	7	7	7	7	5	6	6	6	6	6	6	6	6	6	6	6	6	6	4	7	6	6
6	6	4	6	5	6	4	5	4	4	4	5	6	7	7	7	7	6	6	5	6	6	6	6	6	6	6	6	6	5	6	6	4	7	6	6
6	5	5	6	4	5	4	5	5	4	4	4	7	7	7	7	7	7	6	6	6	6	6	6	6	6	6	6	6	6	6	5	4	7	6	6
6	5	6	6	5	5	3	3	3	3	3	3	7	7	7	7	6	7	6	6	6	6	6	6	6	6	6	6	6	6	6	6	3	7	6	6
5	6	6	6	5	5	3	3	4	3	3	4	7	7	7	7	7	6	5	6	6	6	6	6	6	6	6	6	6	6	6	6	3	7	6	6
6	6	6	5	5	6	2	3	2	3	3	3	6	7	7	7	7	6	6	6	6	5	5	5	6	6	6	6	6	6	5	6	3	7	6	6
6	5	6	6	5	5	3	3	3	3	3	3	7	7	7	7	6	7	6	6	6	6	6	6	6	6	6	6	6	6	6	6	3	7	6	6
6	5	6	5	5	6	3	2	3	3	2	3	6	6	7	7	7	7	6	6	6	6	6	6	7	7	7	7	3	7	6	6	3	7	6	6
5	6	6	6	5	5	3	3	4	3	3	4	7	7	7	7	7	6	5	6	6	6	6	6	6	6	6	6	6	6	6	6	3	7	6	6
6	6	6	5	5	6	2	3	2	3	3	3	6	7	7	7	7	6	6	6	6	5	5	5	6	6	6	6	6	6	5	6	3	7	6	6
6	6	6	5	5	6	2	3	2	3	3	3	6	7	7	7	7	6	6	6	6	5	5	5	6	6	6	6	6	5	5	6	3	7	6	6
5	6	5	5	5	5	2	3	3	4	3	3	7	7	7	7	7	6	6	6	6	6	6	6	6	6	6	6	6	6	5	5	3	7	6	6
5	6	5	5	5	5	2	3	3	4	3	3	7	7	7	7	7	6	6	6	6	6	6	6	6	6	6	6	6	5	5	5	3	7	6	6
6	5	5	6	5	6	5	6	5	5	6	6	6	6	6	5	5	5	6	6	6	6	6	6	6	6	6	6	6	6	6	6	6	6	6	6
5	6	6	6	6	5	5	6	6	6	5	6	5	6	6	6	6	6	6	6	6	6	6	6	6	6	6	6	6	4	6	6	6	6	6	6
6	6	6	6	5	5	5	6	5	6	5	6	7	6	6	5	5	5	6	6	6	6	6	6	6	6	6	6	6	6	6	6	6	6	6	6
5	6	5	6	5	6	5	6	5	5	6	6	6	6	6	5	6	6	6	6	6	6	6	6	6	6	6	6	6	6	6	6	6	6	6	6
5	6	6	6	5	5	6	6	5	6	5	5	6	6	6	6	5	6	6	6	6	5	6	6	6	6	6	6	6	6	6	6	6	6	6	6
6	6	5	4	6	6	5	5	6	6	6	5	6	6	5	6	6	6	6	6	6	5	5	5	6	6	6	6	6	6	6	6	6	6	6	6
5	6	5	6	5	6	6	6	5	5	6	5	6	6	6	6	6	7	6	6	6	6	6	6	6	6	6	6	6	6	6	6	6	6	6	6
5	6	5	6	5	6	6	6	5	6	5	6	5	6	5	6	6	6	6	6	6	6	6	6	6	6	6	6	6	6	6	6	6	6	6	6
5	6	6	5	6	6	5	5	6	6	6	5	6	6	6	6	5	4	6	6	6	6	6	6	6	6	6	6	6	6	6	6	6	6	6	6
6	5	6	5	5	6	5	5	6	6	6	5	6	6	6	5	5	5	6	6	6	6	7	7	6	6	6	6	6	6	6	6	6	6	6	6
6	5	5	6	5	6	5	6	5	5	6	6	6	6	6	5	5	5	6	6	6	6	6	6	6	6	6	6	6	6	6	6	6	6	6	6
5	6	6	6	6	5	5	6	6	6	5	6	5	6	6	6	6	6	6	6	6	6	6	6	6	6	6	6	6	4	6	6	6	6	6	6
6	6	6	6	5	5	5	6	5	6	5	6	7	6	6	5	5	5	6	6	6	6	6	6	6	6	6	6	6	6	6	6	6	6	6	6
5	6	5	6	5	6	5	6	5	5	6	6	6	6	6	5	6	6	5	6	6	6	6	6	6	6	6	6	6	6	6	6	6	6	6	6
5	6	6	6	5	5	6	6	5	6	5	5	6	6	6	6	5	6	6	6	6	5	6	6	6	6	6	6	6	6	6	6	6	6	6	6
5	6	5	6	5	6	6	6	5	5	6	5	6	6	6	6	6	7	6	6	6	6	6	6	6	6	6	6	6	6	6	6	6	6	6	6
5	6	5	6	5	6	6	6	5	6	5	6	5	6	5	6	6	6	6	6	6	6	6	6	6	6	6	6	6	6	6	6	6	6	6	6
5	6	6	5	6	6	5	5	6	6	6	5	6	6	6	6	5	4	6	6	6	6	6	6	6	6	6	6	6	6	6	6	6	6	6	6
6	5	6	5	5	6	5	5	6	6	6	5	6	6	6	5	5	5	6	6	6	6	7	7	6	6	6	6	6	6	6	6	6	6	6	6
5	6	6	4	5	5	5	6	6	5	5	6	6	6	6	6	5	5	6	6	6	6	6	6	6	6	6	6	6	6	6	5	6	6	6	6
6	5	5	6	5	5	5	5	5	6	6	6	5	6	6	5	6	6	6	5	6	6	5	5	6	6	6	6	6	6	6	5	6	6	6	6
5	6	6	4	5	5	5	6	6	5	5	6	6	6	6	6	5	5	6	6	6	6	6	6	6	6	6	6	6	6	6	5	6	6	6	6
6	5	5	6	5	5	5	5	5	6	6	6	5	6	6	5	6	6	6	5	6	6	5	5	6	6	6	6	6	6	6	5	6	6	6	6
5	5	4	5	4	5	5	5	5	5	5	5	6	6	6	5	6	5	5	5	6	6	6	6	6	6	6	6	6	5	5	5	5	6	6	6
5	5	5	5	5	5	5	5	5	5	5	5	6	6	6	5	6	6	5	6	6	6	6	6	6	6	6	6	6	6	6	5	5	6	6	6
5	5	5	6	5	5	5	5	5	5	6	5	6	6	6	5	5	5	6	6	6	6	6	6	6	6	6	6	6	6	6	5	5	6	6	6
5	5	6	5	4	6	5	5	5	5	5	5	6	6	6	6	6	6	6	6	6	6	6	6	6	6	6	6	6	5	6	5	5	6	6	6
5	5	5	5	5	5	5	5	5	5	6	6	6	7	7	6	6	6	6	6	6	6	6	6	6	6	6	6	6	6	6	5	5	6	6	6
6	4	6	6	5	5	5	5	5	5	6	5	6	6	6	6	5	6	6	6	6	6	6	6	6	6	6	6	6	6	6	5	5	6	6	6
6	5	5	5	5	6	5	5	5	5	6	6	6	6	4	6	6	5	6	6	6	6	6	6	6	6	6	6	6	6	6	5	5	6	6	6
5	5	6	6	5	5	5	5	5	5	5	5	6	6	6	6	6	6	6	5	6	6	6	6	6	6	6	6	6	6	6	5	5	6	6	6
5	5	5	5	4	5	5	5	6	5	5	5	6	6	6	6	6	5	6	6	6	6	6	6	6	6	5	6	6	6	6	5	5	6	6	6
5	4	5	5	4	4	5	5	5	5	5	6	6	6	6	6	6	6	6	5	6	6	6	6	6	6	6	6	6	6	6	5	5	6	6	6
5	5	5	6	6	5	5	6	5	6	5	5	6	6	6	6	6	6	6	6	6	6	6	6	6	6	6	6	6	6	6	5	5	6	6	6
5	5	5	6	5	6	6	5	5	5	5	5	6	5	6	6	6	6	6	6	6	6	6	6	6	6	6	6	6	6	6	5	5	6	6	6
5	6	5	5	5	6	5	5	5	5	6	5	6	6	6	6	5	5	5	6	6	5	6	6	6	6	6	6	6	6	6	5	5	6	6	6
5	5	5	6	5	6	5	5	5	5	6	5	6	6	6	6	6	6	6	5	6	5	6	6	6	6	6	6	6	6	6	5	5	6	6	6
5	5	6	6	5	5	6	5	6	5	5	5	6	6	6	5	6	6	6	6	6	6	6	6	6	6	6	6	6	6	6	5	5	6	6	6
4	5	4	4	5	5	4	5	5	5	4	4	6	6	6	6	6	7	6	5	6	6	6	6	6	6	6	6	6	6	6	5	5	6	6	6
6	4	6	6	4	5	5	5	6	5	5	6	6	6	6	6	6	6	6	6	5	5	6	6	6	6	6	6	6	6	6	5	5	6	6	6
5	5	6	5	6	5	5	5	5	6	5	5	6	6	6	7	6	5	6	6	6	6	6	6	6	6	6	6	6	6	6	5	5	6	6	6
5	6	6	4	5	5	6	5	5	5	6	5	6	6	6	6	6	6	6	6	6	6	6	6	6	6	6	6	6	6	6	5	5	6	6	6
5	5	5	5	5	5	4	5	5	5	5	4	6	6	6	6	6	6	6	6	6	6	6	6	6	6	6	6	6	6	4	5	5	6	6	6
4	5	5	5	5	5	5	5	5	5	5	5	5	6	6	6	5	5	6	6	6	6	6	6	6	6	6	6	6	6	6	5	5	6	6	6
5	5	5	6	6	5	5	5	5	5	5	5	6	6	6	6	6	6	6	6	6	6	6	6	6	6	6	6	6	4	6	5	5	6	6	6
5	5	5	5	5	5	5	5	5	5	5	5	6	6	6	5	6	6	5	6	6	6	6	6	6	6	6	6	6	6	6	5	5	6	6	6
5	5	5	6	5	5	5	5	5	5	6	5	6	6	6	5	5	5	6	6	6	6	6	6	6	6	6	6	6	6	6	5	5	6	6	6
5	5	6	5	4	6	5	5	5	5	5	5	6	6	6	6	6	6	5	6	6	6	6	6	6	6	6	6	6	6	6	5	5	6	6	6
5	5	5	5	5	5	5	5	5	5	6	6	6	7	7	6	6	6	5	6	6	6	6	6	6	6	6	6	6	6	6	5	5	6	6	6
6	4	6	6	5	5	5	5	5	5	6	5	6	6	6	6	5	6	6	6	6	6	6	6	6	6	6	6	6	6	6	5	5	6	6	6
6	5	5	5	5	6	5	5	5	5	6	6	6	6	4	6	6	5	5	6	6	6	6	6	6	6	6	6	6	6	6	5	5	6	6	6
5	5	6	6	5	5	5	5	5	5	5	5	6	6	6	6	6	6	6	5	6	6	6	6	6	6	6	6	6	6	6	5	5	6	6	6
5	5	5	5	4	5	5	5	6	5	5	5	6	6	6	6	6	5	6	6	6	6	6	6	6	6	5	6	6	6	6	5	5	6	6	6
5	4	5	5	4	4	5	5	5	5	5	6	6	6	6	6	6	6	6	5	6	6	6	6	6	6	6	6	6	6	6	5	5	6	6	6
5	4	4	4	4	5	5	5	6	5	5	5	6	5	6	6	5	6	6	6	6	6	6	6	6	6	6	6	6	6	4	4	5	6	6	6
5	4	3	5	4	3	5	5	5	5	5	5	6	6	6	6	5	6	6	6	5	6	6	6	6	6	6	6	5	5	5	4	5	6	6	6
5	4	4	4	4	5	5	5	6	5	5	5	6	5	6	6	5	6	6	6	6	6	6	6	6	6	6	6	6	6	6	4	5	6	6	6
5	6	6	5	6	6	4	5	4	5	4	4	6	6	6	6	5	5	5	6	6	6	6	6	6	6	6	6	6	6	6	6	4	6	6	6
6	6	4	6	5	6	3	3	4	4	4	3	6	6	6	5	6	6	5	6	6	6	6	6	6	6	6	6	6	6	6	6	4	6	6	6
6	6	6	5	6	6	4	4	4	4	5	4	6	6	6	6	6	6	5	6	6	6	6	6	7	7	6	6	6	6	6	6	4	6	6	6
5	6	6	5	6	6	3	4	3	4	4	4	6	6	6	6	6	6	6	6	6	6	7	7	6	6	6	6	6	6	6	6	4	6	6	6
6	5	5	6	6	5	4	4	4	4	4	4	6	6	6	6	5	5	5	5	5	6	6	6	6	6	6	6	6	6	6	6	4	6	6	6
6	6	5	6	6	5	3	3	3	4	4	4	6	6	6	6	5	6	6	6	6	6	7	7	6	6	7	7	7	5	7	6	4	6	6	6
5	5	5	6	6	6	5	4	4	5	4	4	5	6	6	6	5	5	6	6	6	6	6	6	6	6	6	6	6	6	6	6	4	6	6	6
6	6	6	5	5	5	4	4	4	4	4	4	6	6	6	6	5	6	6	6	6	6	6	6	7	7	7	7	4	6	6	6	4	6	6	6
6	5	5	6	5	6	3	4	4	3	3	4	6	6	6	6	5	5	6	6	6	5	6	6	6	6	6	6	6	6	6	6	4	6	6	6
5	6	6	5	6	6	4	5	4	5	4	4	6	6	6	6	5	5	6	6	6	6	6	6	6	6	6	6	6	6	6	6	4	6	6	6
6	6	4	6	5	6	3	3	4	4	4	3	6	6	6	5	6	6	6	6	6	6	6	6	6	6	6	6	6	6	6	6	4	6	6	6
5	6	5	6	5	6	4	4	4	4	4	4	6	6	6	7	6	6	6	6	6	6	6	6	6	6	6	6	6	6	6	6	4	6	6	6
5	6	5	6	5	6	3	3	4	4	4	4	6	6	5	6	5	5	6	6	6	6	6	6	6	6	6	6	6	6	6	6	4	6	6	6
6	6	6	5	6	6	4	4	4	4	5	4	6	6	6	6	6	6	5	6	6	6	6	6	7	7	6	6	6	6	6	6	4	6	6	6
5	6	6	5	6	6	3	4	3	4	4	4	6	6	6	6	6	6	5	6	6	6	7	7	6	6	6	6	6	6	6	6	4	6	6	6
6	5	5	6	6	5	4	4	4	4	4	4	6	6	6	6	5	5	5	5	5	6	6	6	6	6	6	6	6	6	6	6	4	6	6	6
5	5	5	6	6	6	5	4	4	5	4	4	5	6	6	6	5	5	6	6	6	6	6	6	6	6	6	6	6	6	6	6	4	6	6	6
6	6	6	5	5	5	4	4	4	4	4	4	6	6	6	6	5	6	5	6	6	6	6	6	7	4	7	7	7	6	6	6	4	6	6	6
6	5	5	6	5	6	3	4	4	3	3	4	6	6	6	6	5	5	6	6	6	5	6	6	6	6	6	6	6	6	6	6	4	6	6	6
5	5	5	6	6	5	4	5	4	5	4	4	6	6	6	6	6	6	6	6	6	6	6	6	6	6	6	6	6	6	6	5	4	6	6	6
5	5	5	6	5	6	5	4	4	4	4	4	6	5	6	6	6	6	6	6	6	6	6	6	6	6	6	6	6	6	6	5	4	6	6	6
5	6	5	5	5	6	4	4	4	4	5	4	6	6	6	6	5	5	5	6	6	5	6	6	6	6	6	6	6	6	6	5	4	6	6	6
6	5	5	5	6	5	4	5	4	4	4	4	6	6	6	6	6	6	6	6	6	6	7	7	7	7	7	7	7	4	6	5	4	6	6	6
5	5	5	6	5	6	4	4	4	4	5	4	6	6	6	6	6	6	5	5	6	5	6	6	4	6	6	6	6	6	6	5	4	6	6	6
5	5	6	6	5	5	5	4	5	4	4	4	6	6	6	5	6	6	5	6	6	6	6	6	6	6	6	6	6	6	4	5	4	6	6	6
4	5	4	4	5	5	3	4	4	4	3	3	6	6	6	6	6	7	5	5	6	6	6	6	6	6	6	6	6	4	6	5	4	6	6	6
6	4	6	6	4	5	4	4	5	4	4	5	6	6	6	6	6	6	6	6	5	5	6	6	6	6	6	6	6	6	6	5	4	6	6	6
5	5	6	5	6	5	4	4	4	5	4	4	6	6	6	7	6	5	6	6	6	6	6	6	6	6	6	6	6	6	6	5	4	6	6	6
5	6	6	4	5	5	5	4	4	4	5	4	6	6	6	6	6	6	6	6	6	6	6	6	6	6	6	6	6	6	6	5	4	6	6	6
6	6	6	5	6	6	2	2	2	3	3	3	6	6	6	5	5	6	5	6	6	6	6	6	6	6	6	6	6	6	6	6	3	6	6	6
5	6	6	6	5	6	2	3	3	3	3	4	6	6	6	6	6	5	6	6	6	6	6	6	6	6	6	6	6	6	6	6	3	6	6	6
5	6	6	6	5	5	4	2	3	3	3	3	5	6	6	6	7	6	6	6	6	6	7	7	7	7	3	7	7	7	4	6	3	6	6	6
6	6	6	5	6	5	3	3	4	3	3	3	5	6	5	6	5	6	6	5	6	6	6	6	7	7	7	7	6	4	7	6	3	6	6	6
6	6	6	5	6	6	2	2	2	3	3	3	6	6	6	5	5	6	5	6	6	6	6	6	6	6	6	6	6	6	6	6	3	6	6	6
5	6	6	6	5	6	2	3	3	3	3	4	6	6	6	6	6	5	6	6	6	6	6	6	6	6	6	6	6	6	6	6	3	6	6	6
3	5	5	5	5	4	3	3	4	3	3	3	6	6	6	5	6	6	5	6	6	6	6	6	6	6	6	6	6	5	5	5	3	6	6	6
5	5	5	5	6	6	3	3	3	4	3	4	6	6	6	6	6	6	6	5	5	6	6	6	6	6	6	6	6	6	6	5	3	6	6	6
5	6	5	6	5	5	3	3	3	3	3	4	6	6	6	6	6	6	6	5	6	6	6	6	6	6	6	6	6	6	6	5	3	6	6	6
6	5	5	5	5	5	4	2	3	3	3	3	6	6	6	5	6	6	6	6	6	6	6	6	6	6	6	6	6	6	6	5	3	6	6	6
5	5	5	5	5	5	3	3	3	4	3	4	5	6	6	6	6	6	5	6	6	6	6	6	6	6	6	6	6	6	6	5	3	6	6	6
5	5	5	5	5	5	4	2	3	3	3	3	6	5	5	5	6	6	5	6	6	6	6	6	6	6	6	6	6	6	6	5	3	6	6	6
6	6	5	5	5	5	3	3	4	2	3	3	6	6	6	6	6	6	6	6	6	6	6	6	6	6	6	6	6	6	6	5	3	6	6	6
6	5	5	6	5	5	3	3	3	4	3	4	6	6	6	6	6	6	6	6	6	6	6	6	6	6	6	6	6	6	6	5	3	6	6	6
5	6	6	4	5	5	3	3	4	3	3	4	6	6	6	7	6	6	6	6	6	6	6	6	6	6	6	6	6	6	6	5	3	6	6	6
6	5	5	5	5	5	3	3	3	4	3	3	6	6	6	6	6	4	6	6	6	6	6	6	6	6	6	6	6	6	6	5	3	6	6	6
6	5	6	4	5	6	2	2	4	2	3	3	6	6	6	5	5	5	6	6	6	6	6	6	6	6	6	6	6	6	6	5	3	6	6	6
6	5	5	5	5	5	3	3	4	3	4	3	6	6	6	6	5	5	5	6	5	6	6	6	6	6	6	6	6	6	6	5	3	6	6	6
3	5	5	5	5	4	3	3	4	3	3	3	6	6	6	5	6	6	6	6	6	6	6	6	6	6	6	6	6	5	5	5	3	6	6	6
5	5	5	5	6	6	3	3	3	4	3	4	6	6	6	6	6	6	5	5	5	6	6	6	6	6	6	6	6	6	6	5	3	6	6	6
5	6	5	6	5	5	3	3	3	3	3	4	6	6	6	6	6	6	6	5	6	6	6	6	6	6	6	6	6	6	6	5	3	6	6	6
6	5	5	5	5	5	4	2	3	3	3	3	6	6	6	5	6	6	6	6	6	6	6	6	6	6	6	6	6	6	6	5	3	6	6	6
5	5	5	5	5	5	3	3	3	4	3	4	5	6	6	6	6	6	5	6	6	6	6	6	6	6	6	6	6	6	6	5	3	6	6	6
5	5	5	5	5	5	4	2	3	3	3	3	6	5	5	5	6	6	5	6	6	6	6	6	6	6	6	6	6	6	6	5	3	6	6	6
6	6	5	5	5	5	3	3	4	2	3	3	6	6	6	6	6	6	6	6	6	6	6	6	6	6	6	6	6	6	6	5	3	6	6	6
5	6	5	5	5	6	3	2	3	3	2	3	6	5	6	6	6	5	5	6	6	6	6	6	6	3	6	6	6	6	6	5	3	6	6	6
6	5	5	6	5	5	3	3	3	4	3	4	6	6	6	6	6	6	6	6	6	6	6	6	6	6	6	6	6	6	6	5	3	6	6	6
5	6	6	4	5	5	3	3	4	3	3	4	6	6	6	7	6	6	5	6	6	6	6	6	6	6	6	4	6	6	6	5	3	6	6	6
6	5	5	5	5	5	3	3	3	4	3	3	6	6	6	6	6	4	6	6	6	6	6	6	6	6	6	6	6	6	6	5	3	6	6	6
6	5	6	4	5	6	2	2	4	2	3	3	6	6	6	5	5	5	6	6	6	6	6	6	6	6	6	6	6	6	6	5	3	6	6	6
6	5	5	5	5	5	3	3	4	3	4	3	6	6	6	6	5	5	5	6	5	6	6	6	6	6	6	6	6	6	6	5	3	6	6	6
6	5	5	5	5	5	3	3	4	3	4	3	6	6	6	6	5	5	5	6	5	6	6	6	6	6	6	6	6	6	6	5	3	6	6	6
6	5	5	6	6	5	2	2	2	3	3	2	6	6	6	6	5	5	6	6	6	5	5	5	7	7	7	3	7	4	6	6	2	6	6	6
6	5	5	5	5	6	3	2	2	2	3	2	6	6	6	6	6	6	6	6	6	6	6	6	6	6	6	6	6	6	4	5	2	6	6	6
6	6	5	5	5	5	2	3	2	2	3	2	7	6	7	7	6	5	6	6	6	6	6	6	6	6	6	6	6	6	6	5	2	6	6	6
6	5	5	5	5	6	3	2	2	2	3	2	6	6	6	6	6	6	6	6	6	6	6	6	6	6	6	6	6	6	4	5	2	6	6	6
6	6	5	5	5	5	2	3	2	2	3	2	7	6	7	7	6	5	6	6	6	6	6	6	6	6	6	6	6	6	6	5	2	6	6	6
5	5	5	5	6	5	5	5	5	5	5	6	5	5	5	5	6	6	6	6	6	6	5	5	6	6	6	6	6	6	6	5	5	5	6	6
5	5	6	6	5	4	5	5	6	5	5	6	5	5	5	5	5	5	6	6	6	6	6	6	6	6	6	6	6	6	6	5	5	5	6	6
5	6	5	5	5	5	5	5	5	5	5	5	5	5	5	6	5	6	6	6	6	6	6	6	6	6	6	6	6	6	6	5	5	5	6	6
5	5	6	5	5	6	5	5	5	6	5	6	5	5	6	6	5	5	6	6	6	6	6	6	6	6	6	6	6	6	6	5	5	5	6	6
5	5	5	5	6	5	5	5	6	5	5	5	5	5	5	6	5	5	6	5	6	6	6	6	6	6	6	6	6	6	6	5	5	5	6	6
5	5	5	6	5	5	4	5	4	5	4	5	5	5	5	6	6	5	6	5	6	6	6	6	6	6	6	6	6	6	6	5	5	5	6	6
5	5	6	6	5	5	5	6	6	5	5	5	6	6	4	3	4	5	6	6	6	6	6	6	6	6	6	6	6	6	6	5	5	5	6	6
5	5	5	5	5	5	4	5	5	5	5	5	5	6	6	5	5	5	6	6	6	6	6	6	6	6	6	6	6	6	6	5	5	5	6	6
5	5	5	5	6	5	5	5	5	5	5	6	5	5	5	5	6	6	6	6	6	6	5	5	6	6	6	6	6	6	6	5	5	5	6	6
5	5	6	6	5	4	5	5	6	5	5	6	5	5	5	5	5	5	6	6	6	6	6	6	6	6	6	6	6	6	6	5	5	5	6	6
5	6	5	5	5	5	5	5	5	5	5	5	5	5	5	6	5	6	5	6	6	6	6	6	6	6	6	6	6	6	6	5	5	5	6	6
5	5	6	5	5	6	5	5	5	6	5	6	5	5	6	6	5	5	5	6	6	6	6	6	6	6	6	6	6	6	6	5	5	5	6	6
6	5	5	6	6	5	4	4	5	5	4	4	5	5	5	5	5	5	6	6	6	5	6	6	6	6	6	6	6	6	6	6	4	5	6	6
6	5	5	6	6	5	4	4	5	5	4	4	5	5	5	5	5	5	5	6	6	5	6	6	6	6	6	6	6	6	6	6	4	5	6	6
5	5	6	6	5	5	4	5	4	4	4	4	5	4	5	6	6	6	6	6	6	6	6	6	7	7	7	7	7	6	3	5	4	5	6	6
5	5	5	5	6	5	4	4	5	4	4	4	5	5	5	6	5	5	6	5	6	6	6	6	6	6	6	6	6	6	6	5	4	5	6	6
5	5	5	6	5	5	3	4	3	4	3	4	5	5	5	6	6	5	5	5	6	6	6	6	6	6	6	6	6	6	6	5	4	5	6	6
5	5	6	6	5	5	4	5	5	4	4	4	6	6	4	3	4	5	6	6	6	6	6	6	6	6	6	6	6	6	6	5	4	5	6	6
5	5	5	4	6	5	3	4	3	3	4	3	5	4	5	6	5	5	5	5	5	6	6	6	6	6	6	6	6	6	6	5	3	5	6	6
5	5	5	4	6	5	3	4	3	3	4	3	5	4	5	6	5	5	5	5	5	6	6	6	6	6	6	6	6	6	6	5	3	5	6	6
5	5	6	5	5	5	6	6	5	6	5	5	3	4	4	4	4	5	6	6	6	6	6	6	6	6	6	6	6	6	6	5	6	4	6	6
5	5	6	5	5	5	6	6	5	6	5	5	3	4	4	4	4	5	6	6	6	6	6	6	6	6	6	6	6	6	6	5	6	4	6	6
5	4	5	4	4	5	5	5	5	5	5	5	4	5	5	4	4	4	6	6	6	6	6	6	6	6	6	6	6	6	6	5	5	4	6	6
5	5	5	5	6	5	6	5	6	5	5	5	3	4	4	3	4	4	6	6	6	6	6	6	6	6	6	6	6	5	5	5	5	4	6	6
5	5	5	5	5	5	5	5	5	6	5	5	3	4	4	4	5	5	6	6	6	6	6	6	5	5	6	6	6	6	6	5	5	4	6	6
5	4	5	4	4	5	4	4	4	4	4	4	4	5	5	4	4	4	6	6	6	6	6	6	6	6	6	6	6	6	6	5	4	4	6	6
5	5	5	5	5	5	4	4	4	5	4	4	3	4	4	4	5	5	5	6	6	6	6	6	5	5	6	6	6	6	6	5	4	4	6	6
5	6	5	5	5	5	2	3	2	3	2	3	1	2	2	2	2	2	5	6	6	6	6	6	6	6	3	6	6	6	6	5	3	2	6	6
5	5	5	5	6	5	7	2	3	3	2	3	2	1	2	2	1	2	6	6	6	6	6	6	6	6	6	6	6	6	6	5	3	2	6	6
5	6	5	5	5	5	2	3	2	3	2	3	2	2	2	2	2	2	6	6	6	6	6	6	6	6	6	3	6	6	6	5	3	2	6	6
5	5	4	4	5	5	5	5	5	5	5	5	7	7	7	6	7	6	4	4	5	5	5	5	6	6	6	6	6	5	6	5	5	7	5	6
5	5	4	4	5	5	4	4	4	4	4	4	7	7	7	6	7	6	4	4	5	5	5	5	6	6	6	6	6	5	6	5	4	7	5	6
5	4	4	5	5	5	3	3	4	3	3	3	7	6	7	7	6	7	5	4	5	5	5	5	6	6	6	6	6	6	5	5	3	7	5	6
5	4	4	5	5	5	3	3	4	3	3	3	7	6	7	7	6	7	4	4	5	5	5	5	6	6	6	6	6	6	6	5	3	7	5	6
6	6	5	4	6	6	5	5	6	6	6	5	6	6	5	6	6	6	5	6	6	5	5	5	6	4	6	6	6	6	6	6	6	6	5	6
5	5	5	5	6	6	6	6	5	6	5	5	6	6	6	5	5	5	6	6	5	5	5	5	6	6	6	6	6	6	6	5	6	6	5	6
5	5	5	5	6	6	6	6	5	6	5	5	6	6	6	5	5	5	6	6	5	5	5	5	6	6	6	6	6	6	6	5	6	6	5	6
5	5	5	5	5	4	5	5	5	5	6	6	6	6	6	6	6	6	6	5	5	5	5	5	6	6	6	6	6	6	6	5	5	6	5	6
5	5	5	5	5	4	5	5	5	5	5	5	6	6	5	5	6	6	5	5	5	5	5	5	6	6	6	6	6	6	6	5	5	6	5	6
5	4	5	5	5	4	5	5	5	5	5	6	6	6	6	6	6	6	5	5	5	5	5	5	5	6	6	6	6	6	6	5	5	6	5	6
5	4	4	5	5	4	5	5	5	5	5	5	6	5	6	6	5	6	5	5	5	5	5	5	5	5	6	6	6	6	6	5	5	6	5	6
5	5	5	6	5	4	5	5	6	6	5	5	5	5	5	6	6	6	5	5	5	5	6	6	6	6	6	6	6	5	5	5	5	6	5	6
5	5	5	5	4	4	5	6	5	5	5	6	5	6	6	6	6	6	4	4	4	5	5	5	6	6	6	6	6	6	6	5	5	6	5	6
5	4	5	4	5	5	4	5	5	4	4	5	6	6	6	6	5	5	6	5	6	5	5	5	6	6	6	6	6	6	6	5	5	6	5	6
5	5	5	5	5	4	5	5	5	5	6	6	6	6	6	6	6	6	5	5	5	5	5	5	6	6	6	6	6	6	6	5	5	6	5	6
5	5	5	5	5	4	5	5	5	5	5	5	6	6	5	5	6	6	5	5	5	5	5	5	6	6	6	6	6	6	6	5	5	6	5	6
5	4	5	5	5	4	5	5	5	5	5	6	6	6	6	6	6	6	5	5	5	5	5	5	5	6	6	6	6	6	6	5	5	6	5	6
5	4	4	5	5	4	5	5	5	5	5	5	6	5	6	6	5	6	5	5	5	5	5	5	5	5	6	6	6	6	6	5	5	6	5	6
5	5	5	6	5	4	5	5	6	6	5	5	5	5	5	6	6	6	5	5	5	5	6	6	6	6	6	6	6	5	5	5	5	6	5	6
5	5	5	5	4	4	5	6	5	5	5	6	5	6	6	6	6	6	4	4	4	5	5	5	6	6	6	6	6	6	6	5	5	6	5	6
5	3	3	3	4	5	6	5	5	5	5	5	6	5	6	6	6	6	5	5	5	5	5	5	5	5	5	6	6	6	6	4	5	6	5	6
4	5	4	4	4	5	4	4	5	5	5	4	6	6	6	5	5	6	5	5	5	5	5	5	5	5	6	6	6	6	6	4	5	6	5	6
4	5	4	4	4	5	4	4	5	5	5	4	6	6	6	5	5	6	5	5	5	5	5	5	5	5	6	6	6	6	6	4	5	6	5	6
5	4	5	4	5	5	3	4	4	3	3	4	6	6	6	6	5	5	5	5	6	5	5	5	6	6	6	6	6	6	6	5	4	6	5	6
5	6	5	5	6	5	4	5	4	4	4	5	6	6	6	6	6	6	6	5	5	5	5	5	7	4	7	7	4	7	4	5	4	6	5	6
6	5	6	5	6	5	3	3	3	3	3	3	6	5	6	6	6	7	6	6	5	5	5	5	7	7	7	7	3	7	7	6	3	6	5	6
5	5	5	4	4	5	3	3	3	4	3	3	6	6	6	6	5	6	5	5	5	5	6	6	6	6	6	6	6	6	6	5	3	6	5	6
5	5	5	4	4	5	3	3	3	4	3	3	6	6	6	6	5	6	5	5	5	5	6	6	6	6	6	6	6	6	6	5	3	6	5	6
5	5	4	4	5	4	5	6	5	6	5	6	4	5	5	5	6	6	5	5	5	6	5	5	5	6	6	6	6	4	6	5	6	5	5	6
5	5	4	4	5	4	5	6	5	6	5	6	4	5	5	5	6	6	5	5	5	6	5	5	5	6	6	6	6	6	6	5	6	5	5	6
3	4	4	5	5	4	6	5	5	6	5	6	5	5	4	5	5	3	6	6	3	5	5	4	6	6	6	6	6	6	6	4	6	5	5	6
5	5	4	5	5	4	5	6	5	5	6	5	5	5	5	5	5	5	5	5	5	5	5	5	6	6	6	6	6	6	6	5	5	5	5	6
5	5	4	4	5	4	6	6	5	5	5	5	5	6	5	5	5	6	5	5	5	5	6	6	6	6	6	6	6	4	6	5	5	5	5	6
5	5	4	4	4	4	5	5	5	5	5	5	4	5	5	5	6	4	5	5	5	5	5	5	6	6	6	6	6	6	6	4	5	5	5	6
5	5	4	4	4	4	5	5	5	5	5	5	4	5	5	5	6	4	5	5	5	5	5	5	6	6	6	6	6	6	6	4	5	5	5	6
5	5	4	5	5	4	4	5	4	4	5	4	5	5	5	5	5	5	5	5	5	5	5	5	6	6	6	6	6	6	6	5	4	5	5	6
5	5	4	4	5	4	5	5	4	4	4	4	5	6	5	5	5	6	5	5	5	5	6	6	6	6	6	6	6	6	6	5	4	5	5	6
5	5	4	5	6	6	3	3	2	2	2	3	5	5	5	5	5	5	5	5	5	5	6	6	6	6	6	3	6	6	6	5	3	5	5	6
4	4	4	4	5	5	5	6	6	6	5	5	5	5	3	4	4	4	5	4	5	4	5	5	6	6	6	6	6	6	6	4	6	4	5	6
5	5	4	4	5	4	5	6	5	6	5	5	5	4	3	4	4	4	6	6	3	5	4	3	6	6	6	6	6	6	6	5	5	4	5	6
5	5	5	4	4	4	5	5	5	5	5	5	4	4	4	4	4	4	5	5	5	5	5	5	6	6	6	6	6	6	6	5	5	4	5	6
5	4	5	6	5	5	5	5	5	5	5	5	4	4	4	4	4	4	5	5	5	5	5	5	6	6	6	6	6	6	6	5	5	4	5	6
5	5	4	4	4	4	5	5	5	5	5	5	4	4	4	4	4	4	5	5	5	5	5	5	6	6	6	6	6	6	6	4	5	4	5	6
5	5	4	4	4	4	5	5	5	5	5	5	4	4	4	4	4	4	5	5	5	5	5	5	6	6	6	6	6	6	6	4	5	4	5	6
5	5	5	4	4	4	4	4	4	4	4	4	4	4	4	4	4	4	5	5	5	5	5	5	6	6	6	6	6	6	6	5	4	4	5	6
5	6	5	6	5	5	4	4	4	4	4	4	4	4	4	4	4	4	5	4	5	6	5	5	6	6	7	7	7	7	5	5	4	4	5	6
5	4	5	6	5	5	4	4	4	4	4	4	4	4	4	4	4	4	5	5	5	5	5	5	6	6	6	6	6	6	6	5	4	4	5	6
5	4	4	4	4	5	2	2	2	2	2	2	2	2	3	2	3	1	6	6	3	4	4	4	6	6	6	6	6	6	6	4	2	2	5	6
5	5	5	5	5	5	4	4	5	5	5	5	6	7	7	7	6	6	4	4	4	4	4	4	6	6	6	6	6	6	6	5	5	7	4	6
5	5	5	5	5	5	4	4	5	5	5	5	6	7	7	7	6	6	4	4	4	4	4	4	6	6	6	6	6	6	6	5	5	7	4	6
4	4	4	5	5	5	5	6	6	6	6	6	6	5	6	6	6	6	4	4	4	4	4	4	5	6	6	6	6	5	6	5	6	6	4	6
4	4	4	5	5	5	5	6	6	6	6	6	6	5	6	6	6	6	4	4	4	4	4	4	5	6	6	6	6	5	5	5	6	6	4	6
5	5	5	5	5	5	4	4	4	5	5	5	5	6	6	6	6	6	4	4	4	4	4	4	6	6	6	6	6	6	6	5	5	6	4	6
5	5	5	5	5	5	5	5	5	5	5	5	5	5	5	6	6	6	4	4	4	4	4	4	6	6	6	6	6	4	6	5	5	6	4	6
5	5	5	5	5	4	5	5	6	5	5	5	5	6	6	6	5	5	3	3	4	4	4	4	6	6	6	6	6	6	6	5	5	6	4	6
5	4	5	6	5	5	5	5	5	5	5	5	5	5	5	6	6	6	4	4	4	4	4	4	6	6	6	6	6	6	6	5	5	6	4	6
5	5	5	5	5	5	4	4	4	5	5	5	5	6	6	6	6	6	4	4	4	4	4	4	6	6	6	6	6	6	6	5	5	6	4	6
5	5	5	5	5	5	5	5	5	5	5	5	5	5	5	6	6	6	4	4	4	4	4	4	6	6	6	6	6	6	6	5	5	6	4	6
5	5	5	5	5	5	5	5	5	5	5	5	5	5	5	6	6	6	4	4	4	4	4	4	6	6	6	6	6	6	6	5	5	6	4	6
5	5	5	5	5	5	5	5	5	5	5	5	5	5	5	6	6	6	4	4	4	4	4	4	6	6	6	6	6	4	6	5	5	6	4	6
5	5	5	5	5	4	5	5	6	5	5	5	5	6	6	6	5	5	3	3	4	4	4	4	6	6	6	6	6	6	6	5	5	6	4	6
4	5	4	4	5	4	5	5	5	5	4	4	6	5	6	6	7	7	4	4	3	4	5	5	6	6	6	6	6	5	6	4	5	6	4	6
4	5	4	4	5	4	5	5	5	5	4	4	6	5	6	6	7	7	4	4	3	4	5	5	6	6	6	6	6	5	6	4	5	6	4	6
5	5	5	5	5	5	3	3	4	3	3	4	5	6	6	6	7	7	4	4	4	4	4	4	6	6	6	6	6	6	6	5	3	6	4	6
5	5	5	5	5	5	3	3	4	3	3	4	5	6	6	6	7	7	4	4	4	4	4	4	6	6	6	6	6	6	6	5	3	6	4	6
5	5	5	5	5	4	5	5	5	5	5	5	5	5	5	4	4	4	4	4	4	4	4	4	6	6	6	6	6	6	6	5	5	5	4	6
5	5	5	5	5	4	5	5	5	5	5	5	5	5	5	4	4	4	4	4	4	4	4	4	6	6	6	6	6	6	6	5	5	5	4	6
5	4	5	6	5	5	5	5	5	5	5	5	4	5	5	5	6	5	4	4	4	4	4	4	6	6	6	6	6	6	6	5	5	5	4	6
5	4	5	6	5	5	5	5	5	5	5	5	4	4	5	5	6	5	4	4	4	4	4	4	6	6	6	6	6	6	6	5	5	5	4	6
5	5	5	5	5	4	5	5	5	5	5	5	5	5	5	4	4	4	4	4	4	4	4	4	6	6	6	6	6	6	6	5	5	5	4	6
5	5	5	5	5	4	5	5	5	5	5	5	5	5	5	4	4	4	4	4	4	4	4	4	6	6	6	6	6	6	6	5	5	5	4	6
5	4	5	4	4	4	5	5	5	5	5	5	4	5	5	5	6	6	4	4	4	4	4	4	6	6	6	6	6	6	6	4	5	5	4	6
5	4	5	4	4	4	5	5	5	5	5	5	4	5	5	5	6	6	4	4	4	4	4	4	6	6	6	6	6	6	6	4	5	5	4	6
5	4	5	6	5	5	4	4	4	4	4	4	4	5	5	5	6	5	4	4	4	4	4	4	6	6	6	6	6	6	6	5	4	5	4	6
5	4	5	6	5	5	4	4	4	4	4	4	4	4	5	5	6	5	4	4	4	4	4	4	6	6	6	6	6	6	6	5	4	5	4	6
5	5	5	5	4	4	3	3	3	4	3	3	5	6	5	5	4	4	4	4	4	4	4	4	6	6	6	6	6	6	6	5	3	5	4	6
5	5	5	5	5	5	3	4	3	3	3	3	5	6	5	6	4	5	4	4	4	4	4	4	6	6	6	6	6	6	6	5	3	5	4	6
4	4	5	6	5	5	3	3	4	3	3	3	5	5	5	5	6	6	4	4	4	4	4	4	6	6	6	6	6	6	6	5	3	5	4	6
5	5	5	5	4	4	3	3	3	4	3	3	5	6	5	5	4	4	4	4	4	4	4	4	6	6	6	6	6	6	6	5	3	5	4	6
5	5	5	5	5	5	3	4	3	3	3	3	5	6	5	6	4	5	4	4	4	4	4	4	6	6	6	6	6	6	6	5	3	5	4	6
4	4	5	6	5	5	3	3	4	3	3	3	5	5	5	5	6	6	4	4	4	4	4	4	6	6	6	6	6	6	6	5	3	5	4	6
4	4	4	4	5	5	6	6	5	6	6	6	4	5	5	3	4	4	5	4	5	5	3	4	6	6	6	6	6	6	6	4	6	4	4	6
3	5	5	4	5	5	5	5	6	5	5	6	4	5	5	4	4	4	4	4	4	3	4	4	6	6	6	6	6	6	6	5	5	4	4	6
5	5	5	5	4	4	5	5	5	5	5	5	4	4	4	4	4	4	4	4	4	4	4	4	6	6	6	6	6	6	6	5	5	4	4	6
5	5	5	4	4	4	5	5	5	5	5	5	4	4	4	4	4	4	4	4	4	4	4	4	6	6	6	6	6	5	5	5	5	4	4	6
5	4	5	6	5	5	5	5	5	5	5	5	4	4	4	4	4	4	4	4	4	4	4	4	6	6	6	6	6	6	6	5	5	4	4	6
5	4	5	6	5	5	5	5	5	5	5	5	5	4	5	4	4	4	4	4	4	4	4	4	6	6	6	6	6	6	6	5	5	4	4	6
4	5	4	4	4	3	5	6	5	4	4	6	5	5	3	4	4	4	4	4	5	5	5	3	6	6	6	6	6	6	6	4	5	4	4	6
5	5	4	4	4	4	5	5	5	5	5	5	4	4	4	4	4	4	4	4	4	4	4	4	6	6	6	6	6	6	6	4	5	4	4	6
5	4	5	4	4	4	5	5	5	5	5	5	4	4	4	4	4	4	4	4	4	4	4	4	6	6	6	6	6	6	6	4	5	4	4	6
5	5	4	4	4	4	5	5	5	5	5	5	4	4	4	4	4	4	4	4	4	4	4	4	6	6	6	6	6	6	6	4	5	4	4	6
5	4	5	4	4	4	5	5	5	5	5	5	4	4	4	4	4	4	4	4	4	4	4	4	6	6	6	6	6	6	6	4	5	4	4	6
5	5	5	5	4	4	4	4	4	4	4	4	4	4	4	4	4	4	4	4	4	4	4	4	6	6	6	6	6	6	6	5	4	4	4	6
5	5	5	4	4	4	4	4	4	4	4	4	4	4	4	4	4	4	4	4	4	4	4	4	6	6	6	6	6	5	5	5	4	4	4	6
5	4	5	6	5	5	4	4	4	4	4	4	4	4	4	4	4	4	4	4	4	4	4	4	6	6	6	6	6	6	6	5	4	4	4	6
5	4	5	6	5	5	4	4	4	4	4	4	5	4	5	4	4	4	4	4	4	4	4	4	6	6	6	6	6	6	6	5	4	4	4	6
3	3	3	3	3	3	2	2	2	3	3	3	7	7	7	7	7	7	2	2	2	2	2	2	6	6	6	6	6	6	5	3	3	7	2	6
3	3	3	3	3	3	2	2	3	2	2	2	7	7	7	7	7	5	1	1	1	1	1	2	6	6	6	6	6	4	6	3	2	7	1	6
7	7	7	7	7	7	7	7	7	7	7	7	7	7	7	7	7	7	7	7	7	7	7	7	5	5	5	5	5	5	5	7	7	7	7	5
7	7	7	7	7	7	3	3	3	3	3	3	7	7	7	7	7	5	7	7	7	7	7	7	7	3	7	3	7	7	4	7	3	7	7	5
5	5	5	5	5	5	3	4	4	3	3	3	6	6	6	6	6	6	7	7	7	7	7	7	5	5	5	5	5	5	5	5	3	6	7	5
5	5	4	5	5	5	3	3	2	3	2	2	6	5	6	6	5	6	7	7	7	7	7	7	5	5	5	5	5	5	5	5	3	6	7	5
3	5	5	5	5	5	3	3	4	3	3	4	6	5	6	6	6	6	7	7	7	7	7	7	5	5	5	5	5	5	5	5	3	6	7	5
5	5	5	5	5	5	3	4	4	3	3	3	6	6	5	6	6	6	7	7	7	7	7	7	5	5	5	5	5	5	5	5	3	6	7	5
4	4	5	6	5	5	3	3	4	4	3	3	4	5	5	5	6	6	7	7	7	7	7	7	5	5	5	5	5	5	5	5	3	5	7	5
5	5	5	5	5	5	3	3	2	3	2	2	5	4	5	6	6	6	7	7	7	7	7	7	5	5	5	5	5	5	5	5	3	5	7	5
4	5	4	4	3	4	1	2	1	2	1	2	4	5	5	3	4	4	7	7	7	7	7	7	5	5	5	5	5	5	5	4	2	4	7	5
5	5	5	5	5	5	3	4	4	3	3	3	2	3	4	4	3	4	7	7	7	7	7	7	5	5	5	5	5	5	5	5	3	3	7	5
5	5	4	5	5	5	3	3	2	3	2	2	2	3	4	4	3	4	7	7	7	7	7	7	5	5	5	5	5	5	5	5	3	3	7	5
5	5	5	5	5	5	3	4	4	3	3	3	2	3	4	4	3	4	7	7	7	7	7	7	5	5	5	5	5	5	5	5	3	3	7	5
5	5	5	5	6	5	2	2	3	3	2	3	6	7	7	7	7	7	5	6	6	6	6	6	3	6	6	6	3	6	6	5	3	7	6	5
5	5	4	5	4	5	5	5	5	5	5	5	6	6	6	5	6	5	6	5	6	6	6	6	6	6	6	6	6	5	3	5	5	6	6	5
5	4	3	5	4	3	5	5	5	5	5	5	6	6	6	6	5	6	6	6	5	6	6	6	6	6	6	6	5	5	3	4	5	6	6	5
5	5	5	5	5	4	2	3	3	3	3	4	4	6	5	5	6	6	6	6	5	6	6	6	5	5	5	5	5	5	5	5	3	5	6	5
5	5	5	5	5	4	2	3	3	3	3	4	4	6	5	5	6	6	6	6	5	6	6	6	5	5	5	5	5	5	5	5	3	5	6	5
5	5	5	5	6	5	5	4	5	4	4	4	3	4	4	3	4	4	6	6	6	6	6	6	6	6	6	6	6	5	3	5	4	4	6	5
4	5	4	5	4	5	3	3	2	3	2	2	2	2	2	2	2	2	6	5	6	6	6	6	3	5	5	5	5	5	5	5	3	2	6	5
5	3	5	5	5	5	3	3	2	3	2	2	6	6	7	7	7	7	5	5	5	5	5	5	5	5	5	5	5	5	5	5	3	7	5	5
5	3	5	5	5	5	5	5	5	5	5	6	6	6	6	6	6	6	5	5	5	5	5	5	5	5	5	5	5	5	5	5	5	6	5	5
5	3	3	3	4	5	6	5	5	5	5	5	6	5	6	6	6	6	5	5	5	5	5	5	5	5	5	4	6	4	6	4	5	6	5	5
5	5	5	5	5	5	3	3	4	3	3	3	5	4	5	4	5	5	5	5	5	5	5	5	5	5	5	5	5	5	6	5	3	5	5	5
5	5	5	5	5	5	3	3	4	3	3	3	5	4	5	4	5	5	5	5	5	5	5	5	5	5	5	5	5	5	5	5	3	5	5	5
5	5	4	5	6	6	3	3	2	2	2	3	2	2	2	2	2	2	5	5	5	5	6	6	6	3	6	3	3	6	6	5	3	2	5	5
5	4	5	6	5	5	4	4	4	4	4	4	5	5	5	6	6	6	4	4	4	4	4	4	6	6	4	6	6	4	6	5	4	6	4	5
4	4	5	6	5	5	3	3	4	4	3	3	4	5	5	5	6	6	4	4	4	4	4	4	5	5	5	5	5	5	5	5	3	5	4	5
4	5	4	5	4	5	3	3	2	3	2	2	2	2	2	1	2	2	6	5	6	6	6	6	5	3	5	5	3	3	3	5	3	2	6	4
5	5	5	5	5	4	3	2	2	2	2	3	2	2	2	2	2	2	6	5	6	6	6	6	6	6	6	3	3	4	3	5	2	2	6	4
3119	3081	3068	3106	3090	3065	2458	2538	2540	2553	2504	2552	3270	3347	3346	3323	3267	3271	3359	3365	3395	3407	3445	3440	3704	3695	3717	3714	3690	3599	3604
5.36833	5.30293	5.28055	5.34596	5.31842	5.27539	4.23064	4.36833	4.37177	4.39415	4.30981	4.39243	5.62823	5.76076	5.75904	5.71945	5.62306	5.62995	5.78141	5.79174	5.84337	5.86403	5.92943	5.92083	6.37522	6.35972	6.39759	6.39243	6.35112	6.19449	6.2031
